# Supplementary material for: {4-Bromo-2-[2-(isopropyl­amino)ethyl­imino­meth­yl]phenolato}thio­cyanato­copper(II)
Source: Acta Crystallogr Sect E Struct Rep Online. 2008 Apr 18;64(Pt 5):m687. doi: 10.1107/S1600536808010404 (PMC2961070; doi:10.1107/S1600536808010404)
Supplement: Supplementary file 2 [file e-64-0m687-Isup2.hkl]

# 
# h,k,l, Fc-squared, Fo-squared, sigma(Fo-squared) and status flag 
# 
data_I
_shelx_title ' A in P2(1)/n' 
_shelx_refln_list_code          4 
_shelx_F_calc_maximum      252.97 
_exptl_crystal_F_000       812.00 
_reflns_d_resolution_high  0.7829 
 
loop_ 
 _symmetry_equiv_pos_as_xyz 
 'x, y, z' 
 '-x+1/2, y+1/2, -z+1/2' 
 '-x, -y, -z' 
 'x-1/2, -y-1/2, z-1/2' 
 
_cell_length_a     6.1610 
_cell_length_b    20.2230 
_cell_length_c    12.9300 
_cell_angle_alpha  90.000 
_cell_angle_beta   95.332 
_cell_angle_gamma  90.000 
 
_shelx_F_squared_multiplier     1.000 
 
loop_ 
 _refln_index_h 
 _refln_index_k 
 _refln_index_l 
 _refln_F_squared_calc 
 _refln_F_squared_meas 
 _refln_F_squared_sigma 
 _refln_observed_status 
   2   0   0    38517.09    32875.41   2331.07 o 
   4   0   0     3234.35     3309.60    200.89 o 
   6   0   0      428.89      503.71     64.48 o 
   1   1   0     1387.31     1452.87     66.75 o 
   2   1   0     5783.02     5961.87    269.22 o 
   3   1   0     1114.83     1100.37     55.43 o 
   4   1   0     1233.80     1458.18     73.25 o 
   5   1   0      920.62     1052.53     54.08 o 
   6   1   0        2.74       -0.39     45.65 o 
   0   2   0    14342.02    11967.86    860.50 o 
   1   2   0     9064.63    10380.48    467.15 o 
   2   2   0      130.96      279.75     40.70 o 
   3   2   0     8009.36     8087.79    367.50 o 
   4   2   0     1780.48     1807.48     88.76 o 
   5   2   0      174.03      158.08     23.36 o 
   6   2   0      782.55      863.88    109.06 o 
   7   2   0        4.56      -81.72     62.95 o 
   1   3   0      665.42      558.83     27.64 o 
   2   3   0     2989.24     2876.36    132.39 o 
   3   3   0      535.27      732.28     39.22 o 
   4   3   0     9345.10     8927.09    406.34 o 
   5   3   0       17.38       40.83     20.59 o 
   6   3   0     1255.71     1319.46    119.83 o 
   7   3   0        0.54      -17.74     65.99 o 
   0   4   0     1996.34     1747.04    103.49 o 
   1   4   0      742.92      881.80     38.94 o 
   2   4   0     3249.68     2699.96    124.65 o 
   3   4   0      326.68      265.47     19.72 o 
   4   4   0       27.28       -0.29     15.32 o 
   5   4   0     1639.20     1865.12    105.50 o 
   6   4   0      795.82      944.24     94.95 o 
   7   4   0      420.07      605.55    114.44 o 
   1   5   0     1758.43     1651.39     78.70 o 
   2   5   0      230.37      243.82     18.35 o 
   3   5   0     5701.20     5500.06    251.90 o 
   4   5   0      852.97      879.79     53.13 o 
   5   5   0     2385.17     2559.65    161.82 o 
   6   5   0        3.53       39.54     34.72 o 
   0   6   0    28334.90    26899.62   1563.07 o 
   1   6   0     4736.11     4350.90    200.41 o 
   2   6   0     1568.66     1517.91     66.56 o 
   3   6   0     2503.13     2274.11    120.18 o 
   4   6   0       36.34       18.79     14.76 o 
   5   6   0     1515.91     1740.08    116.17 o 
   6   6   0       20.01       45.56     70.82 o 
   1   7   0     1433.54     1481.82     71.78 o 
   2   7   0     2058.16     2020.18     96.77 o 
   3   7   0      323.40      294.91     25.39 o 
   4   7   0      336.54      334.74     34.18 o 
   5   7   0        6.60      -30.09     32.27 o 
   6   7   0      151.79      174.98     84.90 o 
   0   8   0      640.06      623.98    107.68 o 
   1   8   0    16368.54    15604.94    792.71 o 
   2   8   0     1357.81     1309.42     65.64 o 
   3   8   0     4692.39     4498.29    234.56 o 
   4   8   0      798.94      733.17     49.61 o 
   5   8   0      789.12      860.21     71.04 o 
   6   8   0       18.01      107.90     99.43 o 
   1   9   0     1069.46      956.01     49.50 o 
   2   9   0       70.49       73.53     13.97 o 
   3   9   0        8.11       19.09     17.36 o 
   4   9   0      651.51      748.96     50.76 o 
   5   9   0       88.64      121.17     32.28 o 
   6   9   0       22.03      -85.31     86.63 o 
   0  10   0    10432.79     9218.53    673.44 o 
   1  10   0      862.16      917.67     48.54 o 
   2  10   0     9911.15     8834.60    404.60 o 
   3  10   0       26.56       33.31     26.64 o 
   4  10   0      637.91      674.78     47.86 o 
   5  10   0      895.88     1011.98    160.94 o 
   6  10   0       11.94     -107.68     71.79 o 
   7  10   0       77.13      106.71     70.40 o 
   1  11   0       70.48      116.27     15.53 o 
   2  11   0      292.35      294.56     24.13 o 
   3  11   0     1766.37     1616.99     92.40 o 
   4  11   0       29.26       35.75     21.83 o 
   5  11   0      428.56      445.78     66.50 o 
   6  11   0      234.00      380.60    109.61 o 
   7  11   0       27.27       68.47     65.23 o 
   0  12   0      145.56      132.55     29.36 o 
   1  12   0      711.58      600.13     42.46 o 
   2  12   0     2075.24     1790.56     89.48 o 
   3  12   0      318.13      299.78     26.78 o 
   4  12   0      336.84      397.86     65.29 o 
   5  12   0        2.21      -32.20     34.05 o 
   6  12   0      195.07      394.20    110.78 o 
   1  13   0      120.74      160.21     42.55 o 
   2  13   0     1020.37      879.14     49.86 o 
   3  13   0      301.72      263.50     25.97 o 
   4  13   0      247.68      320.35     53.66 o 
   5  13   0      206.23      179.67     67.02 o 
   6  13   0      503.93      817.52    147.09 o 
   0  14   0      328.06      267.80     70.51 o 
   1  14   0      542.74      494.70     33.68 o 
   2  14   0     1489.85     1359.55    100.00 o 
   3  14   0        5.27       25.38     16.74 o 
   4  14   0      185.62      184.23     38.97 o 
   5  14   0      375.77      596.30    105.68 o 
   6  14   0       53.02       52.23     49.89 o 
   1  15   0      130.34      135.43     26.02 o 
   2  15   0       40.71       37.92     19.59 o 
   3  15   0      196.91      219.89     28.63 o 
   4  15   0      166.63      181.33     41.88 o 
   5  15   0       46.47       71.92     55.56 o 
   6  15   0       26.91        1.59     47.76 o 
   0  16   0     2258.14     1928.77    214.66 o 
   1  16   0     2293.98     2399.13    155.91 o 
   2  16   0     2044.88     1816.27    114.58 o 
   3  16   0      910.19      803.32     65.26 o 
   4  16   0      173.17      195.30     72.82 o 
   5  16   0       79.36        7.07    128.45 o 
   6  16   0        0.08       64.55     51.90 o 
   1  17   0        4.81      -11.97     19.59 o 
   2  17   0       30.44        8.42     25.01 o 
   3  17   0       67.69       36.80     22.18 o 
   4  17   0       26.95       21.72     30.00 o 
   5  17   0       12.94       26.74     41.22 o 
   0  18   0     2238.92     2129.16    324.83 o 
   1  18   0     1488.50     1424.96    172.10 o 
   2  18   0      462.07      473.84     45.05 o 
   3  18   0      483.30      372.43     38.91 o 
   4  18   0       27.16       84.71     38.28 o 
   5  18   0      181.77      169.89     51.63 o 
   1  19   0        2.98       -9.84     22.26 o 
   2  19   0      108.94       96.76     43.31 o 
   3  19   0       39.17       50.47     32.08 o 
   4  19   0       74.52      190.78     69.85 o 
   5  19   0       72.58       94.56     59.36 o 
   0  20   0       25.48       39.71     37.03 o 
   1  20   0      232.50      329.47     65.21 o 
   2  20   0      107.10      109.71     29.69 o 
   3  20   0        4.79       47.65     29.82 o 
   4  20   0       58.63       18.36     56.12 o 
   1  21   0      240.69      298.95     71.04 o 
   2  21   0       84.97       51.71     43.74 o 
   3  21   0      151.30      116.19     45.74 o 
   4  21   0      130.83       39.27     60.95 o 
   0  22   0       57.60       65.95    100.19 o 
   1  22   0       98.04       73.12     38.47 o 
   2  22   0        4.56      -46.19     30.79 o 
   3  22   0      129.97       75.64     43.16 o 
   4  22   0        1.38      120.45     67.85 o 
   1  23   0        8.27      -13.62     31.98 o 
   2  23   0        0.30       53.81     39.00 o 
   3  23   0      128.47      115.47     37.24 o 
   0  24   0      670.03      744.79    183.36 o 
   1  24   0       89.45       61.51     33.13 o 
   2  24   0      155.16      156.69     36.50 o 
   1  25   0        0.17       20.32     33.00 o 
  -7   0   1      582.65      484.34     97.46 o 
  -5   0   1       41.17       27.13     37.62 o 
  -3   0   1      176.16      273.40     48.45 o 
  -1   0   1      161.95      198.75     18.28 o 
   1   0   1    46174.40    49204.18   2856.87 o 
   3   0   1     1104.73     1204.79     77.85 o 
   5   0   1        1.08       34.34     22.53 o 
   7   0   1        0.38      132.80     80.90 o 
  -7   1   1        1.15      -31.81     61.60 o 
  -6   1   1      239.83      275.07     43.88 o 
  -5   1   1      273.47      274.56     39.93 o 
  -4   1   1      904.69     1075.96     63.68 o 
  -3   1   1    10680.70    10386.59    470.68 o 
  -2   1   1      163.91      120.21     15.97 o 
  -1   1   1    12932.14    11784.60    485.53 o 
   0   1   1    15157.21    16698.46    752.50 o 
   1   1   1    21349.49    22666.49    931.68 o 
   2   1   1     7544.71     8013.41    360.98 o 
   3   1   1    19696.57    18657.88    842.13 o 
   4   1   1     2549.20     2306.22    101.25 o 
   5   1   1      741.47      955.22     49.79 o 
   6   1   1      287.98      297.26    103.09 o 
   7   1   1     1020.89      962.48    122.10 o 
  -7   2   1      161.75       36.44     46.92 o 
  -6   2   1       33.92       36.54     27.23 o 
  -5   2   1       14.73      -10.28     21.50 o 
  -4   2   1       33.95       18.09     14.99 o 
  -3   2   1     3495.15     3339.31    173.82 o 
  -2   2   1     5486.44     5476.88    279.29 o 
  -1   2   1     1907.85     1830.83     76.98 o 
   0   2   1     2207.78     2435.37    100.82 o 
   1   2   1       54.02       55.81      7.50 o 
   2   2   1      110.08      107.79     12.39 o 
   3   2   1      350.30      445.35     45.84 o 
   4   2   1        0.85       16.07     13.46 o 
   5   2   1      322.79      292.42     25.26 o 
   6   2   1       64.70      121.93     49.33 o 
   7   2   1      217.21      313.37     99.95 o 
  -7   3   1      183.63      138.24     89.94 o 
  -6   3   1      187.72      177.53     34.93 o 
  -5   3   1     4705.14     4679.76    351.56 o 
  -4   3   1     1071.64     1036.84     62.05 o 
  -3   3   1    13236.83    13013.55    662.06 o 
  -2   3   1      559.24      558.02     29.71 o 
  -1   3   1      530.84      522.92     24.23 o 
   0   3   1     1926.34     1952.80    100.06 o 
   1   3   1     2018.73     2249.91    102.67 o 
   2   3   1     2292.66     2349.04    107.94 o 
   3   3   1      564.05      550.45     31.54 o 
   4   3   1     2098.71     1916.08     92.58 o 
   5   3   1      746.49      849.24     50.35 o 
   6   3   1      157.12      180.42     52.43 o 
   7   3   1      233.91      342.36    101.12 o 
  -7   4   1      299.60      252.63     80.71 o 
  -6   4   1      268.61      272.10     43.93 o 
  -5   4   1       59.51       60.40     24.32 o 
  -4   4   1      722.38      723.11     46.65 o 
  -3   4   1     6900.75     6534.43    335.39 o 
  -2   4   1     5070.57     4928.48    205.31 o 
  -1   4   1     2186.40     1918.36     88.38 o 
   0   4   1     6090.32     6234.81    256.12 o 
   1   4   1     1023.54      813.79     39.58 o 
   2   4   1     1598.39     1692.18     79.30 o 
   3   4   1       98.59       92.82     13.07 o 
   4   4   1       12.18       32.36     14.33 o 
   5   4   1      174.99      208.59     23.67 o 
   6   4   1      440.94      658.57     64.62 o 
   7   4   1      217.26      146.54     92.08 o 
  -7   5   1       82.60       38.21     39.77 o 
  -6   5   1     1432.21     1769.55    157.86 o 
  -5   5   1      102.04       87.83     31.57 o 
  -4   5   1     8698.61     8625.55    393.67 o 
  -3   5   1       10.82       14.83     13.07 o 
  -2   5   1     9143.39     8020.33    332.50 o 
  -1   5   1     1653.30     1680.08     71.35 o 
   0   5   1     4998.44     5108.73    210.62 o 
   1   5   1      179.36      221.55     15.80 o 
   2   5   1      543.31      483.39     34.87 o 
   3   5   1     1017.28     1096.75     62.60 o 
   4   5   1      119.25      108.61     17.46 o 
   5   5   1       18.25        6.84     19.44 o 
   6   5   1      219.70      323.41     62.32 o 
   7   5   1      372.80      419.46    109.89 o 
  -7   6   1      116.41       93.57     48.25 o 
  -6   6   1      257.84      240.80     44.14 o 
  -5   6   1     1109.11     1131.27     90.20 o 
  -4   6   1     1267.14     1232.25     64.32 o 
  -3   6   1      119.36      165.03     16.01 o 
  -2   6   1     3225.35     3178.44    146.45 o 
  -1   6   1    15844.25    16533.80    836.91 o 
   0   6   1      611.91      480.33     23.89 o 
   1   6   1    12528.66    12708.16    576.45 o 
   2   6   1       11.21       16.89      9.15 o 
   3   6   1       53.41       68.72     13.31 o 
   4   6   1        9.19       26.02     16.30 o 
   5   6   1        0.86       21.29     34.19 o 
   6   6   1      218.25      283.69     91.73 o 
   7   6   1       27.25       56.88     96.77 o 
  -7   7   1      308.67      211.90     74.48 o 
  -6   7   1       44.86       35.22     35.77 o 
  -5   7   1       92.99       94.01     40.62 o 
  -4   7   1        1.95        9.53     15.76 o 
  -3   7   1      599.70      600.48     34.50 o 
  -2   7   1      263.48      192.49     14.36 o 
  -1   7   1     3691.60     3621.42    166.90 o 
   0   7   1     6422.34     5862.68    267.52 o 
   1   7   1     3497.21     3556.05    164.27 o 
   2   7   1    15008.52    15532.92    699.33 o 
   3   7   1      735.12      685.78     41.76 o 
   4   7   1     8349.53     8770.64    401.00 o 
   5   7   1      201.40      199.79     36.54 o 
   6   7   1      997.30     1464.72    141.41 o 
   7   7   1        0.07       48.32     88.14 o 
  -7   8   1       35.64       43.35     69.78 o 
  -6   8   1      400.65      305.50     81.45 o 
  -5   8   1      830.29      823.11    112.72 o 
  -4   8   1      205.99      196.17     30.18 o 
  -3   8   1      592.57      664.35     37.81 o 
  -2   8   1     4404.91     4469.36    206.11 o 
  -1   8   1      952.95     1079.16     57.83 o 
   0   8   1     3245.97     2938.14    123.74 o 
   1   8   1       86.02      154.62     14.66 o 
   2   8   1     3717.35     4037.08    185.14 o 
   3   8   1      735.29      752.24     42.12 o 
   4   8   1      193.65      185.19     25.77 o 
   5   8   1      135.83       77.08     40.10 o 
   6   8   1       48.82      116.31     55.34 o 
   7   8   1        8.24       70.54     94.84 o 
  -7   9   1       14.66       37.27     66.47 o 
  -6   9   1       18.83       86.40     63.80 o 
  -5   9   1      414.66      600.33    121.72 o 
  -4   9   1       49.12       50.16     27.39 o 
  -3   9   1      261.26      319.37     28.31 o 
  -2   9   1     1479.57     1612.05     90.28 o 
  -1   9   1     2384.82     2136.74    101.88 o 
   0   9   1     1954.95     1649.52     71.82 o 
   1   9   1     7388.52     6751.78    309.37 o 
   2   9   1     5887.60     5948.19    274.71 o 
   3   9   1     6919.40     6547.72    299.71 o 
   4   9   1     1071.47     1256.55     75.51 o 
   5   9   1     1905.01     1976.74    162.64 o 
   6   9   1      165.91      199.06     62.98 o 
  -7  10   1       47.21      -74.20     67.23 o 
  -6  10   1       60.03       90.07     61.41 o 
  -5  10   1      523.67      715.80     80.41 o 
  -4  10   1       60.20       32.68     33.51 o 
  -3  10   1      555.07      631.86     43.80 o 
  -2  10   1     2406.59     2339.45    127.26 o 
  -1  10   1      124.32       99.52     14.22 o 
   0  10   1     3180.87     3156.57    147.89 o 
   1  10   1     2373.28     2182.12    104.83 o 
   2  10   1     2843.70     2922.06    138.81 o 
   3  10   1     2755.04     2615.67    154.41 o 
   4  10   1     1515.23     1604.79     92.31 o 
   5  10   1       10.14       13.35     34.40 o 
   6  10   1      255.82      322.74     64.57 o 
  -7  11   1      109.59      102.43     71.58 o 
  -6  11   1      245.19      315.88    232.40 o 
  -5  11   1      255.15      380.93     82.04 o 
  -4  11   1     1467.22     1493.02    127.57 o 
  -3  11   1     1524.06     1523.53     90.14 o 
  -2  11   1     2059.89     2084.17    110.68 o 
  -1  11   1     9581.97     9108.90    415.46 o 
   0  11   1      198.50      209.38     17.90 o 
   1  11   1      729.98      592.96     35.58 o 
   2  11   1      548.50      540.43     36.77 o 
   3  11   1      740.12      675.27     46.68 o 
   4  11   1      908.59      912.57     59.80 o 
   5  11   1     2170.56     2589.28    205.42 o 
   6  11   1       87.91      172.30    143.12 o 
  -6  12   1        4.16      101.74     58.93 o 
  -5  12   1      870.14      978.87     80.01 o 
  -4  12   1        5.11       14.98     48.97 o 
  -3  12   1     1814.45     1869.83    105.87 o 
  -2  12   1      269.69      229.70     22.88 o 
  -1  12   1     7227.45     6849.92    314.95 o 
   0  12   1     1233.39     1059.81     55.78 o 
   1  12   1     5179.16     4970.11    230.15 o 
   2  12   1        2.17       -7.01     13.90 o 
   3  12   1      264.30      340.18     32.34 o 
   4  12   1        6.59       11.62     19.10 o 
   5  12   1       15.47       56.66     70.54 o 
   6  12   1       36.15       51.65     50.03 o 
  -6  13   1      124.34      164.05    143.43 o 
  -5  13   1     1498.04     1589.59    114.45 o 
  -4  13   1      687.91      779.11    118.94 o 
  -3  13   1     3572.51     3405.48    163.35 o 
  -2  13   1     1818.69     1743.40     88.03 o 
  -1  13   1     5087.06     4870.55    226.38 o 
   0  13   1      169.59      140.66     22.38 o 
   1  13   1      472.02      495.05     32.65 o 
   2  13   1        2.47      -10.72     14.14 o 
   3  13   1        4.60      -19.64     17.72 o 
   4  13   1       89.53       48.83     23.01 o 
   5  13   1      142.29      178.24     46.89 o 
   6  13   1        0.44       20.65     48.39 o 
  -6  14   1       70.87       -8.42     87.21 o 
  -5  14   1       96.66      120.07     35.62 o 
  -4  14   1       47.90       52.08     27.09 o 
  -3  14   1        2.32        3.85     17.23 o 
  -2  14   1      764.99      732.74     44.56 o 
  -1  14   1      524.25      503.85     34.53 o 
   0  14   1     2980.82     2847.79    154.93 o 
   1  14   1       87.28       63.66     20.69 o 
   2  14   1     1016.71      949.70     54.40 o 
   3  14   1      501.32      431.15     37.80 o 
   4  14   1        2.10        9.16     25.39 o 
   5  14   1       45.37       20.56     46.87 o 
   6  14   1       55.16      120.10     65.57 o 
  -6  15   1      349.62      404.47    156.20 o 
  -5  15   1      451.02      412.90     51.21 o 
  -4  15   1      324.15      399.54     47.47 o 
  -3  15   1       17.04       33.45     18.28 o 
  -2  15   1     1250.87     1114.26     62.17 o 
  -1  15   1     1691.72     1485.04    108.52 o 
   0  15   1      362.27      310.22     31.57 o 
   1  15   1     1326.32     1148.99    105.95 o 
   2  15   1       85.58       56.68     17.69 o 
   3  15   1     1772.00     1651.75     96.94 o 
   4  15   1        6.13       -3.67     60.36 o 
   5  15   1      951.26      962.87    152.75 o 
   6  15   1        2.32      -19.67     56.19 o 
  -6  16   1       11.92       32.23     81.38 o 
  -5  16   1      233.43      236.88     86.21 o 
  -4  16   1       58.72       61.74     40.21 o 
  -3  16   1      326.39      293.68     29.82 o 
  -2  16   1       63.03       63.81     22.72 o 
  -1  16   1      480.44      484.00     41.01 o 
   0  16   1      219.61      283.79     36.19 o 
   1  16   1      859.13      745.27     54.22 o 
   2  16   1      155.47      185.07     27.08 o 
   3  16   1      694.18      622.38     48.17 o 
   4  16   1       10.06      -26.41     31.76 o 
   5  16   1        0.29       -7.32     47.90 o 
   6  16   1        1.67      -36.65     57.36 o 
  -5  17   1        3.99       -4.14     39.49 o 
  -4  17   1       64.83       45.96     30.59 o 
  -3  17   1       21.62        7.12     23.72 o 
  -2  17   1      206.11      194.66     30.10 o 
  -1  17   1      214.87      197.50     29.96 o 
   0  17   1     1112.28     1013.03     80.36 o 
   1  17   1       24.83       28.08     21.73 o 
   2  17   1     2546.48     2730.68    200.54 o 
   3  17   1       67.68       96.42     28.92 o 
   4  17   1     1279.23     1021.35    142.12 o 
   5  17   1       52.03       56.53     54.25 o 
  -5  18   1       39.97       73.26     46.97 o 
  -4  18   1        1.59        7.52     51.15 o 
  -3  18   1        5.60      -23.04     24.04 o 
  -2  18   1       57.25       71.77     26.07 o 
  -1  18   1      783.89      767.05     82.21 o 
   0  18   1       77.85      104.09     31.58 o 
   1  18   1      526.83      545.38     80.23 o 
   2  18   1      208.87      233.17     32.30 o 
   3  18   1        3.25       20.61     25.71 o 
   4  18   1       26.10       30.44     46.59 o 
   5  18   1        0.35       34.24     54.11 o 
  -5  19   1        1.56      -29.13     47.35 o 
  -4  19   1      155.45      213.78     51.85 o 
  -3  19   1       83.87       61.62     29.82 o 
  -2  19   1      302.16      339.22     49.65 o 
  -1  19   1       26.17       12.03     23.95 o 
   0  19   1        2.29       -7.29     21.98 o 
   1  19   1      917.96     1074.18    108.55 o 
   2  19   1      116.27       92.95     27.01 o 
   3  19   1      417.17      422.89     67.67 o 
   4  19   1       93.02       55.50     59.84 o 
   5  19   1       74.75       73.86     60.05 o 
  -4  20   1      113.19       31.20     39.24 o 
  -3  20   1        0.10       -9.69     28.39 o 
  -2  20   1      254.49      239.37     39.92 o 
  -1  20   1      308.07      253.86     36.20 o 
   0  20   1      331.45      443.86     59.86 o 
   1  20   1        0.30        9.05     24.72 o 
   2  20   1      184.25      193.92     34.47 o 
   3  20   1       16.63       48.07     31.24 o 
   4  20   1        1.26       27.06     54.60 o 
  -4  21   1       97.29       86.93     46.05 o 
  -3  21   1      269.08      260.51     45.62 o 
  -2  21   1      242.04      188.64     33.56 o 
  -1  21   1      114.61       91.57     33.05 o 
   0  21   1      193.59      185.59     41.03 o 
   1  21   1        5.05        3.31     27.34 o 
   2  21   1        9.11      -17.34     24.75 o 
   3  21   1       45.01       15.61     33.96 o 
   4  21   1        3.99       81.10     62.74 o 
  -4  22   1        0.02        1.89     43.46 o 
  -3  22   1      278.24      263.73     56.47 o 
  -2  22   1       57.96       57.19     33.87 o 
  -1  22   1      267.31      280.82     40.29 o 
   0  22   1       11.34       -1.19     27.32 o 
   1  22   1       48.65       77.67     32.48 o 
   2  22   1       10.69      -31.30     26.28 o 
   3  22   1        6.92       82.21     68.61 o 
   4  22   1       11.26        7.59     54.81 o 
  -3  23   1      158.75      161.60     43.49 o 
  -2  23   1       33.98       46.21     30.75 o 
  -1  23   1        5.73      -13.75     28.86 o 
   0  23   1       44.18      -17.72     29.37 o 
   1  23   1       62.48       78.09     39.74 o 
   2  23   1      113.42       67.77     30.17 o 
   3  23   1       69.99      169.39     79.31 o 
  -2  24   1       73.05       82.79     40.24 o 
  -1  24   1        1.23      -30.99     29.41 o 
   0  24   1      150.16      174.41     48.07 o 
   1  24   1       72.06       58.49     33.33 o 
   2  24   1       41.05       59.66     32.49 o 
  -1  25   1       44.71       -9.85     30.93 o 
   0  25   1       43.14       62.31     34.37 o 
   1  25   1      119.77      131.33     37.28 o 
  -6   0   2       44.42        2.18     33.85 o 
  -4   0   2      417.86      432.99     38.10 o 
  -2   0   2       15.30       34.65     18.05 o 
   0   0   2     1181.33     1644.05    134.54 o 
   2   0   2     3089.99     2376.40    141.53 o 
   4   0   2     6342.82     5620.84    334.39 o 
   6   0   2      320.11      324.90     83.31 o 
  -7   1   2      162.87      192.46     36.09 o 
  -6   1   2     1320.68     1456.40     89.79 o 
  -5   1   2     1325.73     1426.50     85.16 o 
  -4   1   2     2481.82     2519.03    120.09 o 
  -3   1   2     2323.68     2138.97    101.51 o 
  -2   1   2     2683.01     2706.66    124.78 o 
  -1   1   2     1072.83     1021.75     48.28 o 
   0   1   2      209.45      280.18     15.41 o 
   1   1   2      424.52      373.59     22.71 o 
   2   1   2     4349.89     4266.37    193.74 o 
   3   1   2      879.57      762.33     37.28 o 
   4   1   2       71.23       94.05     17.74 o 
   5   1   2      751.73      799.52     55.37 o 
   6   1   2      168.08      262.51     45.62 o 
   7   1   2       17.87      183.76     59.97 o 
  -7   2   2      133.74      131.00     39.32 o 
  -6   2   2       83.87       46.56     26.14 o 
  -5   2   2       10.16      -21.28     30.77 o 
  -4   2   2     2771.69     2750.56    130.44 o 
  -3   2   2      239.48      308.04     21.11 o 
  -2   2   2    11671.74    11102.07    458.41 o 
  -1   2   2     9696.45     9876.48    445.25 o 
   0   2   2    28058.62    31460.32   1589.37 o 
   1   2   2     4773.42     5420.74    272.32 o 
   2   2   2    13922.89    14729.41    661.50 o 
   3   2   2     1143.05     1187.67     58.81 o 
   4   2   2     3309.64     2806.84    132.70 o 
   5   2   2      752.20      779.14     47.58 o 
   6   2   2       77.39      109.89     37.50 o 
   7   2   2      368.17      467.78     74.13 o 
  -7   3   2       57.38       29.66     36.10 o 
  -6   3   2       21.47        4.83     36.78 o 
  -5   3   2      102.61      108.07     24.32 o 
  -4   3   2      598.01      621.65     43.97 o 
  -3   3   2      885.21      755.94     40.78 o 
  -2   3   2      174.02      139.22     14.61 o 
  -1   3   2    12770.55    13252.20    545.34 o 
   0   3   2     2492.24     2856.25    130.50 o 
   1   3   2      796.33      774.32     37.42 o 
   2   3   2      122.15       84.29      9.92 o 
   3   3   2        1.12       -0.37     11.64 o 
   4   3   2     3440.52     3252.91    152.48 o 
   5   3   2       96.41      103.48     20.96 o 
   6   3   2       66.90       42.62     41.01 o 
   7   3   2       73.45      218.96     91.42 o 
  -7   4   2      112.79       46.50     52.04 o 
  -6   4   2       43.22        1.83     24.29 o 
  -5   4   2     1589.65     1533.10     89.53 o 
  -4   4   2     1672.23     1664.86     93.24 o 
  -3   4   2    10983.92    10013.96    454.05 o 
  -2   4   2    10927.08    10653.84    439.87 o 
  -1   4   2    34368.44    35794.21   1607.27 o 
   0   4   2       56.97      134.84     11.85 o 
   1   4   2    14582.96    15317.35    689.05 o 
   2   4   2     2813.44     2977.14    151.78 o 
   3   4   2     4838.74     4577.55    209.71 o 
   4   4   2     1960.04     1909.56    104.44 o 
   5   4   2      248.04      262.26     36.14 o 
   6   4   2       13.64       62.70     39.12 o 
   7   4   2      111.45      178.65     61.18 o 
  -7   5   2       29.65      -27.52     38.45 o 
  -6   5   2      355.73      378.15     39.93 o 
  -5   5   2       21.57       27.41     20.64 o 
  -4   5   2      174.87      230.57     26.13 o 
  -3   5   2      425.17      445.17     27.86 o 
  -2   5   2     1145.75     1172.85     52.34 o 
  -1   5   2       17.57       11.20      7.73 o 
   0   5   2     3670.59     4336.30    180.35 o 
   1   5   2     6279.75     6487.92    294.18 o 
   2   5   2     5652.29     6497.09    293.78 o 
   3   5   2     3413.22     3286.34    153.11 o 
   4   5   2      109.10      131.79     18.86 o 
   5   5   2      176.63      201.43     28.70 o 
   6   5   2       46.94       84.15     40.42 o 
   7   5   2       10.37       97.95     88.49 o 
  -7   6   2       36.44       28.90     43.08 o 
  -6   6   2        8.28      -31.57     36.55 o 
  -5   6   2      143.54      153.09     26.66 o 
  -4   6   2     3881.81     3792.57    197.95 o 
  -3   6   2     1427.31     1327.67     60.51 o 
  -2   6   2     5384.34     5794.35    240.58 o 
  -1   6   2     8069.95     7156.98    323.57 o 
   0   6   2    10741.18    10187.75    459.75 o 
   1   6   2    10695.22    10857.50    489.29 o 
   2   6   2     1000.24     1059.90     53.24 o 
   3   6   2     5053.52     4852.70    223.01 o 
   4   6   2      938.19      933.27     51.94 o 
   5   6   2     1596.37     1616.27     94.56 o 
   6   6   2        1.99        3.45     69.09 o 
   7   6   2      498.81      433.89    115.27 o 
  -7   7   2      605.25      481.79     68.44 o 
  -6   7   2      328.72      343.70     44.89 o 
  -5   7   2      523.42      548.60     51.69 o 
  -4   7   2       11.56      -16.78     28.27 o 
  -3   7   2     2528.82     2471.79    107.06 o 
  -2   7   2      163.13      176.90     15.22 o 
  -1   7   2     1092.82     1176.76     52.50 o 
   0   7   2      754.08      792.67     38.83 o 
   1   7   2      426.44      495.95     28.03 o 
   2   7   2     9113.46     8952.07    405.99 o 
   3   7   2     1475.64     1432.28     71.75 o 
   4   7   2      279.44      328.51     50.42 o 
   5   7   2     1254.63     1281.99     78.85 o 
   6   7   2      169.84      117.89     79.31 o 
   7   7   2      131.04      246.69    100.57 o 
  -7   8   2      151.98      117.13     48.74 o 
  -6   8   2      266.21      266.46     40.16 o 
  -5   8   2      172.60      276.30     37.74 o 
  -4   8   2      194.27      188.68     28.44 o 
  -3   8   2       21.74        8.27     11.56 o 
  -2   8   2     1035.00     1222.97     58.78 o 
  -1   8   2     1193.84     1455.67     64.05 o 
   0   8   2     1052.01      822.47     38.79 o 
   1   8   2     1523.77     1517.97     67.19 o 
   2   8   2      309.75      293.98     20.94 o 
   3   8   2     2750.97     2700.55    128.24 o 
   4   8   2      162.16      189.36     26.05 o 
   5   8   2     1394.81     1613.53    111.17 o 
   6   8   2      695.21      610.31    116.44 o 
   7   8   2      414.01      627.98    137.01 o 
  -7   9   2       91.52       45.97     70.13 o 
  -6   9   2      484.85      526.70     68.46 o 
  -5   9   2      167.98      191.05     60.93 o 
  -4   9   2     3680.82     3212.34    242.44 o 
  -3   9   2     1146.42     1048.71     51.32 o 
  -2   9   2      230.81      211.94     16.85 o 
  -1   9   2       42.02       27.15     12.73 o 
   0   9   2     5735.24     5741.75    239.00 o 
   1   9   2      799.93      906.19     68.72 o 
   2   9   2     2132.25     2164.07    102.89 o 
   3   9   2      156.99      187.93     19.50 o 
   4   9   2     4597.46     4407.32    266.93 o 
   5   9   2      182.87      146.05     40.84 o 
   6   9   2      106.99      150.20     82.07 o 
   7   9   2       10.87     -102.22     83.45 o 
  -7  10   2        4.03     -102.78     68.68 o 
  -6  10   2      275.65      344.18    136.18 o 
  -5  10   2      311.43      453.45    137.72 o 
  -4  10   2      190.77      267.68     37.90 o 
  -3  10   2     1918.62     1903.56     94.76 o 
  -2  10   2      471.19      424.70     29.01 o 
  -1  10   2     4972.90     5454.62    251.22 o 
   0  10   2      289.41      307.56     19.48 o 
   1  10   2      845.31      748.81     42.20 o 
   2  10   2     1351.10     1225.32     71.99 o 
   3  10   2      117.94      180.72     23.69 o 
   4  10   2      452.73      495.82     47.26 o 
   5  10   2      358.35      451.26    188.71 o 
   6  10   2      886.96     1068.08    161.24 o 
  -7  11   2       31.27       16.91     74.06 o 
  -6  11   2       90.02       96.89     43.92 o 
  -5  11   2      479.27      593.76     77.28 o 
  -4  11   2      941.20     1063.21    131.24 o 
  -3  11   2       75.19       88.27     25.68 o 
  -2  11   2      887.26      893.07     49.74 o 
  -1  11   2      215.99      258.73     22.16 o 
   0  11   2      981.87      992.04     47.38 o 
   1  11   2     3848.92     3523.88    165.91 o 
   2  11   2     1285.05     1337.84     78.32 o 
   3  11   2     1609.44     1535.41     88.55 o 
   4  11   2      144.79      111.42     28.11 o 
   5  11   2      525.86      546.10     79.48 o 
   6  11   2       32.89      118.10     83.10 o 
  -6  12   2      271.40      138.92    308.68 o 
  -5  12   2       31.24       67.82     31.81 o 
  -4  12   2     3007.61     3201.66    202.33 o 
  -3  12   2      300.35      272.17     25.49 o 
  -2  12   2     8562.89     8527.25    438.21 o 
  -1  12   2      299.79      254.20     22.29 o 
   0  12   2    13287.74    11950.00    607.97 o 
   1  12   2      295.26      276.65     23.73 o 
   2  12   2     5334.18     4696.02    245.65 o 
   3  12   2        1.43       28.22     19.58 o 
   4  12   2       81.23       94.17     27.49 o 
   5  12   2      251.41      332.83    100.81 o 
   6  12   2       65.41       22.85     79.03 o 
  -6  13   2        2.98       -3.50    107.54 o 
  -5  13   2        3.54       23.40     31.04 o 
  -4  13   2       70.58       60.23     28.55 o 
  -3  13   2       45.66       17.60     24.65 o 
  -2  13   2       19.08       15.64     15.43 o 
  -1  13   2        0.22       21.46     15.01 o 
   0  13   2       24.25       16.12     16.66 o 
   1  13   2      485.71      533.53     34.90 o 
   2  13   2     2240.71     2135.38    105.42 o 
   3  13   2      286.33      337.89     32.69 o 
   4  13   2      148.77      208.42     35.38 o 
   5  13   2      200.75      140.24     44.77 o 
   6  13   2        0.91      -69.30     77.93 o 
  -6  14   2      295.09      482.02    283.34 o 
  -5  14   2      708.10      686.36     94.04 o 
  -4  14   2      513.38      558.94     47.02 o 
  -3  14   2     2834.27     2546.20    141.08 o 
  -2  14   2      540.98      501.34     35.26 o 
  -1  14   2     4564.20     4523.51    211.85 o 
   0  14   2     2059.56     1787.12    112.08 o 
   1  14   2     3490.42     3151.75    150.57 o 
   2  14   2     1295.80     1237.71    104.73 o 
   3  14   2      135.37      153.41     25.84 o 
   4  14   2       98.99      135.04     36.77 o 
   5  14   2        1.66      -10.03     34.10 o 
   6  14   2      172.67      174.56     93.46 o 
  -6  15   2       95.67      117.02     84.66 o 
  -5  15   2       55.10       28.20     33.62 o 
  -4  15   2     1296.82     1170.40     76.91 o 
  -3  15   2       38.30        3.19     19.39 o 
  -2  15   2      255.46      261.42     26.78 o 
  -1  15   2      244.36      286.81     60.40 o 
   0  15   2     1071.31     1022.10     66.34 o 
   1  15   2      781.70      839.60     83.37 o 
   2  15   2      321.38      314.86     42.89 o 
   3  15   2      292.84      258.63     31.72 o 
   4  15   2      484.49      436.27     48.45 o 
   5  15   2        3.84       23.32     38.82 o 
   6  15   2       70.89       45.15     46.74 o 
  -6  16   2       13.17        8.95     57.95 o 
  -5  16   2       36.94        8.56     33.01 o 
  -4  16   2        2.39        9.73     24.30 o 
  -3  16   2       31.71       11.68     21.74 o 
  -2  16   2      942.23      851.27     58.91 o 
  -1  16   2        0.04        6.63     18.99 o 
   0  16   2      295.67      330.96     37.50 o 
   1  16   2      584.37      514.59     54.90 o 
   2  16   2        0.28      -28.31     18.87 o 
   3  16   2      106.05       66.36     24.43 o 
   4  16   2        5.91       -2.02     29.03 o 
   5  16   2      421.77      329.10     60.20 o 
  -5  17   2      348.30      482.47     83.41 o 
  -4  17   2       76.83       42.92     26.91 o 
  -3  17   2      706.26      696.27     94.34 o 
  -2  17   2        0.45        7.86     20.65 o 
  -1  17   2        7.47        0.16     19.88 o 
   0  17   2      831.40      801.00     94.75 o 
   1  17   2      105.22      132.07     27.07 o 
   2  17   2        0.17      -16.10     18.99 o 
   3  17   2      340.58      268.66     40.72 o 
   4  17   2       93.80       90.97     35.16 o 
   5  17   2      301.20      163.49     59.88 o 
  -5  18   2       16.28       60.01     50.74 o 
  -4  18   2      166.48       94.46     51.45 o 
  -3  18   2        8.92       24.51     27.63 o 
  -2  18   2       71.75       62.06     24.93 o 
  -1  18   2        8.05        5.18     22.25 o 
   0  18   2      944.33      926.45     99.01 o 
   1  18   2      400.58      374.99     39.48 o 
   2  18   2      110.10       68.55     25.88 o 
   3  18   2      219.06      206.73     76.65 o 
   4  18   2      180.92      267.61     77.17 o 
   5  18   2      287.41      282.74     61.45 o 
  -5  19   2        5.19      -96.50     65.75 o 
  -4  19   2       36.26       42.29     32.75 o 
  -3  19   2       12.48       19.63     26.79 o 
  -2  19   2       62.40       85.28     26.53 o 
  -1  19   2       48.64       50.75     25.01 o 
   0  19   2       36.86       74.58     26.95 o 
   1  19   2      193.18      216.21     33.84 o 
   2  19   2      774.28      831.73    112.97 o 
   3  19   2       25.95       10.96     37.98 o 
   4  19   2       88.39       86.21     61.29 o 
   5  19   2        0.86       19.46     59.84 o 
  -4  20   2        4.30      -46.04     30.69 o 
  -3  20   2      706.48      771.06    106.28 o 
  -2  20   2       36.70       50.53     28.89 o 
  -1  20   2     1297.14     1302.47    153.86 o 
   0  20   2        8.09       -3.33     24.83 o 
   1  20   2      868.05      795.07     76.44 o 
   2  20   2      174.05      212.56     56.46 o 
   3  20   2      106.34       87.75     45.87 o 
   4  20   2      230.23      333.66     86.28 o 
  -4  21   2       22.22       24.26     34.58 o 
  -3  21   2        0.53        3.62     32.13 o 
  -2  21   2        0.89       29.48     33.54 o 
  -1  21   2       37.47       14.97     26.87 o 
   0  21   2       16.57       12.48     26.17 o 
   1  21   2      101.59      103.87     30.56 o 
   2  21   2        3.03       -8.75     26.81 o 
   3  21   2      150.58      173.69     51.42 o 
   4  21   2      108.50       46.87     62.74 o 
  -4  22   2      100.68      120.81     54.60 o 
  -3  22   2        0.79        8.93     33.67 o 
  -2  22   2      792.07      801.00     77.69 o 
  -1  22   2       87.68       75.33     30.42 o 
   0  22   2      498.89      552.43     63.76 o 
   1  22   2        9.81       36.33     28.90 o 
   2  22   2      265.32      223.50     37.73 o 
   3  22   2       27.39       92.18     51.43 o 
  -3  23   2       43.61       97.15     39.76 o 
  -2  23   2       12.56      -18.91     35.16 o 
  -1  23   2       70.22       51.31     31.54 o 
   0  23   2      227.37      219.51     39.67 o 
   1  23   2       51.52       53.52     31.14 o 
   2  23   2       48.16       37.46     30.35 o 
   3  23   2       45.54      125.37     70.89 o 
  -2  24   2        6.80       10.48     36.25 o 
  -1  24   2       60.12      111.76     36.12 o 
   0  24   2       26.96      -11.58     31.97 o 
   1  24   2       20.75        6.95     36.20 o 
   2  24   2       33.50       36.48     36.88 o 
  -1  25   2       32.24       33.32     32.49 o 
   0  25   2        9.48       52.00     32.73 o 
   1  25   2        2.90      -20.22     30.64 o 
  -7   0   3       86.58      112.64     49.07 o 
  -5   0   3     4829.09     4763.90    353.06 o 
  -3   0   3     8857.51     8187.01    588.72 o 
  -1   0   3     7730.74     7567.04    780.59 o 
   1   0   3    14997.23    14238.89    828.31 o 
   3   0   3       86.81       60.21     14.58 o 
   5   0   3     1473.70     1438.28    122.26 o 
   7   0   3       22.81       56.67     74.68 o 
  -7   1   3      410.80      469.14     48.70 o 
  -6   1   3      850.53     1013.50     70.16 o 
  -5   1   3     3253.99     3297.99    176.82 o 
  -4   1   3     1759.58     1666.73     94.19 o 
  -3   1   3     1498.10     1500.40     73.25 o 
  -2   1   3      339.97      368.83     21.86 o 
  -1   1   3    24623.15    25356.26   1282.65 o 
   0   1   3     5884.44     7499.13    309.30 o 
   1   1   3       16.72       22.13      6.31 o 
   2   1   3     7224.85     7298.12    329.41 o 
   3   1   3        2.84       -4.40     10.23 o 
   4   1   3      352.08      341.28     23.26 o 
   5   1   3      962.57     1014.82     66.17 o 
   6   1   3       95.97       24.45     27.99 o 
   7   1   3      269.74      318.48     83.52 o 
  -7   2   3      124.16      155.62     41.68 o 
  -6   2   3      235.18      284.31     37.00 o 
  -5   2   3     2025.09     1912.40    108.28 o 
  -4   2   3     3433.22     3235.46    171.27 o 
  -3   2   3        0.69      -20.77     14.91 o 
  -2   2   3    10649.10     9200.32    464.27 o 
  -1   2   3       87.00       86.01      9.78 o 
   0   2   3    25458.11    30578.92   1374.32 o 
   1   2   3     2004.90     1888.44    101.99 o 
   2   2   3     5101.75     5097.45    257.54 o 
   3   2   3     1296.89     1468.09     71.14 o 
   4   2   3      298.70      316.01     30.37 o 
   5   2   3        7.88       -1.23     22.35 o 
   6   2   3      307.94      345.15     40.18 o 
   7   2   3       93.07      187.78     60.18 o 
  -7   3   3       36.73      -17.06     28.73 o 
  -6   3   3      232.13      257.57     35.51 o 
  -5   3   3       62.36       72.61     24.16 o 
  -4   3   3      867.64      844.95     54.48 o 
  -3   3   3      128.52      124.26     13.13 o 
  -2   3   3      504.33      396.77     23.35 o 
  -1   3   3    63993.82    65089.66   2920.50 o 
   0   3   3    11278.67    12545.40    564.77 o 
   1   3   3    16388.27    15226.26    761.59 o 
   2   3   3     2708.33     2700.86    129.23 o 
   3   3   3     5398.98     5122.18    234.03 o 
   4   3   3      778.44      707.63     46.91 o 
   5   3   3     2956.84     2966.90    216.23 o 
   6   3   3      479.97      481.26     46.43 o 
   7   3   3      169.49      266.10     62.69 o 
  -7   4   3       69.37       53.19     32.46 o 
  -6   4   3       94.09       91.91     28.66 o 
  -5   4   3      656.27      728.64     71.44 o 
  -4   4   3      149.46      147.24     22.41 o 
  -3   4   3     2241.49     2263.56    106.77 o 
  -2   4   3       45.06       36.93      9.56 o 
  -1   4   3    27395.17    28266.97   1270.21 o 
   0   4   3     2865.92     3531.11    161.50 o 
   1   4   3       70.89       94.62      9.84 o 
   2   4   3        4.46       19.36      8.17 o 
   3   4   3       61.43      115.60     22.61 o 
   4   4   3       34.91       32.14     18.75 o 
   5   4   3       17.10       24.62     23.31 o 
   6   4   3      174.76      145.42     42.04 o 
   7   4   3      288.51      435.39     73.45 o 
  -7   5   3        5.43       23.20     33.16 o 
  -6   5   3       84.99       84.91     32.97 o 
  -5   5   3      413.61      464.32     40.45 o 
  -4   5   3      219.72      256.47     27.70 o 
  -3   5   3      460.14      508.13     27.81 o 
  -2   5   3     1279.57     1063.91     48.41 o 
  -1   5   3     1397.29     1610.16     69.66 o 
   0   5   3    11619.13    12826.28    579.81 o 
   1   5   3        1.62        2.79      7.54 o 
   2   5   3    17181.41    17318.24    779.68 o 
   3   5   3      741.72      779.48     42.22 o 
   4   5   3     8492.38     7392.94    376.96 o 
   5   5   3      198.06      207.31     34.44 o 
   6   5   3     1198.88     1327.49    101.22 o 
   7   5   3        0.09      -55.70     78.07 o 
  -7   6   3        0.90       25.48     33.71 o 
  -6   6   3      122.77      144.73     35.41 o 
  -5   6   3      391.09      445.61     43.40 o 
  -4   6   3      365.14      336.22     31.37 o 
  -3   6   3     5125.07     4819.61    202.58 o 
  -2   6   3      258.14      267.52     18.35 o 
  -1   6   3     5203.46     5418.24    225.64 o 
   0   6   3     1865.74     1936.22     91.95 o 
   1   6   3     6739.54     6930.02    314.65 o 
   2   6   3       45.94       47.20     11.40 o 
   3   6   3      502.38      521.55     36.89 o 
   4   6   3       25.27       11.82     18.75 o 
   5   6   3      699.63      849.49     67.97 o 
   6   6   3       20.38       20.28     52.49 o 
   7   6   3        7.09      -37.69     78.96 o 
  -7   7   3       95.95       38.01     34.94 o 
  -6   7   3     1028.56      921.63    100.57 o 
  -5   7   3      740.25      906.81     72.29 o 
  -4   7   3      904.32      969.31     95.23 o 
  -3   7   3      175.77      169.28     18.98 o 
  -2   7   3     1033.96      878.56     41.99 o 
  -1   7   3       15.90       12.26      8.51 o 
   0   7   3     2474.89     2432.86    104.06 o 
   1   7   3     6352.74     6083.91    277.36 o 
   2   7   3     1262.90     1376.79     67.54 o 
   3   7   3     6065.05     6402.66    293.12 o 
   4   7   3     2043.71     1969.57    109.19 o 
   5   7   3       63.80       75.27     35.70 o 
   6   7   3      501.40      641.72    119.55 o 
   7   7   3       79.56      199.20    101.26 o 
  -7   8   3      143.42      170.47     87.87 o 
  -6   8   3      245.78      336.67     45.86 o 
  -5   8   3        1.39       15.54     23.78 o 
  -4   8   3     3681.16     3242.44    171.96 o 
  -3   8   3      123.23      143.19     17.95 o 
  -2   8   3     6040.52     5427.87    246.58 o 
  -1   8   3     2281.91     2580.15    109.19 o 
   0   8   3    11239.83    12383.57    510.08 o 
   1   8   3       64.81       77.27     12.52 o 
   2   8   3      248.93      204.27     18.02 o 
   3   8   3      786.07      802.20     45.03 o 
   4   8   3      107.61      119.07     23.98 o 
   5   8   3       11.28       17.60     28.16 o 
   6   8   3      193.36      266.71     90.42 o 
   7   8   3      176.92      376.32    114.72 o 
  -7   9   3      269.48      261.03     57.54 o 
  -6   9   3      270.31      291.64     44.85 o 
  -5   9   3      474.78      504.06     51.13 o 
  -4   9   3      355.59      407.45     42.42 o 
  -3   9   3     3687.51     3408.43    177.73 o 
  -2   9   3     1152.72     1227.81     56.94 o 
  -1   9   3       70.50       74.74     12.24 o 
   0   9   3      508.42      517.72     28.05 o 
   1   9   3       20.07       14.90     10.70 o 
   2   9   3      610.79      714.93     40.17 o 
   3   9   3       48.65       54.69     15.81 o 
   4   9   3      587.85      655.97     56.13 o 
   5   9   3        0.13       -1.38     23.63 o 
   6   9   3      122.49      167.66     79.93 o 
  -7  10   3      177.43      139.08     85.87 o 
  -6  10   3       38.83       46.67     42.76 o 
  -5  10   3      406.23      503.12     63.91 o 
  -4  10   3        2.63       -3.15     21.18 o 
  -3  10   3     3547.80     3550.40    188.43 o 
  -2  10   3      711.06      709.20     36.98 o 
  -1  10   3     7741.26     7929.36    328.77 o 
   0  10   3       15.06       22.36     11.16 o 
   1  10   3     1286.36     1438.45     71.89 o 
   2  10   3        4.24       -6.21     14.32 o 
   3  10   3      372.79      347.87     30.90 o 
   4  10   3      154.17      158.67     30.82 o 
   5  10   3       90.01       95.09     31.54 o 
   6  10   3        0.98       -0.41     74.62 o 
  -7  11   3        1.64      -18.08     71.44 o 
  -6  11   3      111.88       69.20     43.11 o 
  -5  11   3       89.85       96.90     36.11 o 
  -4  11   3      416.98      438.46     40.12 o 
  -3  11   3     1656.48     1519.06     88.03 o 
  -2  11   3        3.92        1.63     13.96 o 
  -1  11   3      327.09      322.29     21.74 o 
   0  11   3     2091.49     2137.09     94.25 o 
   1  11   3     2107.76     1949.42     86.70 o 
   2  11   3     2260.17     2121.03    117.31 o 
   3  11   3     1614.64     1340.21     79.46 o 
   4  11   3      337.13      304.56     46.08 o 
   5  11   3      501.42      422.45     48.36 o 
   6  11   3       28.00       59.15     73.79 o 
  -6  12   3       22.53      -10.95     39.68 o 
  -5  12   3        0.33       11.64     34.24 o 
  -4  12   3        2.68       -9.54     25.27 o 
  -3  12   3       22.08       31.29     18.46 o 
  -2  12   3      438.22      415.06     30.30 o 
  -1  12   3      119.98      128.29     23.19 o 
   0  12   3       33.63       26.10     12.65 o 
   1  12   3      388.48      446.65     38.87 o 
   2  12   3       44.76       39.38     18.21 o 
   3  12   3        9.32        1.42     21.89 o 
   4  12   3       52.13       49.23     29.64 o 
   5  12   3      218.18      287.97     52.03 o 
   6  12   3       32.36       58.39     87.32 o 
  -6  13   3       35.42       54.28    165.70 o 
  -5  13   3       11.23       45.21     33.64 o 
  -4  13   3        3.82       15.17     22.59 o 
  -3  13   3     1567.11     1478.14    111.23 o 
  -2  13   3      336.23      380.35     29.42 o 
  -1  13   3     2772.23     2608.69    126.55 o 
   0  13   3      604.89      624.10     86.46 o 
   1  13   3     5291.76     5088.77    236.29 o 
   2  13   3     1027.79     1025.66     64.85 o 
   3  13   3     2224.57     2539.97    162.08 o 
   4  13   3       34.76       12.57     38.10 o 
   5  13   3      553.93      692.37    184.78 o 
   6  13   3        3.79       -6.42     79.17 o 
  -6  14   3       24.34       65.27     45.72 o 
  -5  14   3       10.15       52.87     41.67 o 
  -4  14   3      175.63      235.49     49.99 o 
  -3  14   3      349.55      282.62     32.86 o 
  -2  14   3      676.89      633.54     40.88 o 
  -1  14   3      494.48      530.18     46.50 o 
   0  14   3     1931.79     1825.59    105.20 o 
   1  14   3      233.34      240.69     23.90 o 
   2  14   3       74.68       43.25     20.57 o 
   3  14   3      317.43      346.07     51.02 o 
   4  14   3      187.32      200.61     36.90 o 
   5  14   3        4.29      -11.93     35.64 o 
   6  14   3       23.07      -64.33     82.83 o 
  -6  15   3        9.49       -7.16     41.17 o 
  -5  15   3      191.62      187.05     68.85 o 
  -4  15   3        0.11      -32.71     21.81 o 
  -3  15   3      838.77      751.00     54.36 o 
  -2  15   3      800.91      854.14     51.54 o 
  -1  15   3       86.56       61.29     32.42 o 
   0  15   3     1201.50     1199.99    117.25 o 
   1  15   3       21.39       -2.37     18.14 o 
   2  15   3     1860.41     1825.38    106.24 o 
   3  15   3        1.77      -33.76     24.67 o 
   4  15   3      744.46      815.18     70.45 o 
   5  15   3        2.68      -17.10     37.46 o 
   6  15   3       49.31     -122.48     81.66 o 
  -6  16   3      132.31      109.92     66.81 o 
  -5  16   3       43.48       16.49     50.79 o 
  -4  16   3      198.81      191.10     37.56 o 
  -3  16   3      227.66      237.67     38.92 o 
  -2  16   3      935.24      865.55     60.12 o 
  -1  16   3      585.59      532.14     53.01 o 
   0  16   3     1810.11     1735.08    245.52 o 
   1  16   3       91.32       67.06     30.40 o 
   2  16   3       30.89       21.32     24.04 o 
   3  16   3       28.88       46.29     28.71 o 
   4  16   3        0.99        2.41     33.89 o 
   5  16   3       22.22      -56.59     37.73 o 
  -5  17   3       63.69       60.94     49.49 o 
  -4  17   3      380.37      373.41     47.93 o 
  -3  17   3        1.67      -29.45     23.22 o 
  -2  17   3      337.03      302.85     34.70 o 
  -1  17   3        0.17       -2.17     20.71 o 
   0  17   3      193.40      230.46     31.44 o 
   1  17   3       41.12       66.97     23.92 o 
   2  17   3       12.87       -5.20     25.18 o 
   3  17   3       17.15       17.10     37.49 o 
   4  17   3       86.51       89.98     36.51 o 
   5  17   3        0.04       13.58     42.10 o 
  -5  18   3        9.03       11.38     36.87 o 
  -4  18   3      340.34      353.35     47.80 o 
  -3  18   3      234.29      236.15     40.45 o 
  -2  18   3     1267.52     1331.79    100.25 o 
  -1  18   3       86.05       98.24     27.26 o 
   0  18   3      307.84      311.14     68.32 o 
   1  18   3      420.62      484.02     85.70 o 
   2  18   3        3.03      -33.57     24.50 o 
   3  18   3        7.46      -50.55     33.70 o 
   4  18   3       10.20      -10.18     39.57 o 
   5  18   3       99.36      152.20     53.47 o 
  -5  19   3       79.24      189.86     55.42 o 
  -4  19   3       14.32        2.88     29.02 o 
  -3  19   3       11.65       16.59     28.67 o 
  -2  19   3      206.32      217.79     41.14 o 
  -1  19   3       20.11       56.07     25.73 o 
   0  19   3      592.75      752.34     99.08 o 
   1  19   3       82.37       72.11     31.28 o 
   2  19   3     1005.55     1093.84     89.12 o 
   3  19   3      258.69      190.15     62.78 o 
   4  19   3      350.82      362.29    115.65 o 
  -4  20   3       19.16      -14.85     31.00 o 
  -3  20   3       56.73       45.02     32.34 o 
  -2  20   3      123.49      143.47     38.61 o 
  -1  20   3        2.99       70.18     28.21 o 
   0  20   3      200.54      266.94     66.32 o 
   1  20   3       22.00      -13.74     24.94 o 
   2  20   3        8.69      -18.42     29.83 o 
   3  20   3       64.70      107.29     48.78 o 
   4  20   3        5.54       45.28     55.08 o 
  -4  21   3        0.22       -8.10     32.85 o 
  -3  21   3        0.03      -23.77     32.04 o 
  -2  21   3       87.13       79.10     36.99 o 
  -1  21   3      465.50      390.87     44.04 o 
   0  21   3      225.79      279.50     39.80 o 
   1  21   3      584.36      649.09     97.30 o 
   2  21   3      253.86      318.21     66.23 o 
   3  21   3      219.83      174.47     62.92 o 
   4  21   3      178.79      254.28     82.41 o 
  -3  22   3       45.16      -13.79     33.65 o 
  -2  22   3       31.05       37.28     36.75 o 
  -1  22   3      301.97      276.26     39.56 o 
   0  22   3       72.36       51.10     30.53 o 
   1  22   3       17.44       28.76     34.85 o 
   2  22   3       39.33       75.48     52.95 o 
   3  22   3        0.09      -63.46     51.60 o 
  -3  23   3       31.12        6.65     35.64 o 
  -2  23   3        9.73      -31.27     34.83 o 
  -1  23   3      171.49      161.90     35.68 o 
   0  23   3       11.73       31.58     29.76 o 
   1  23   3      173.42      252.43     42.12 o 
   2  23   3       57.65      164.50     58.61 o 
   3  23   3       76.63      135.98     92.73 o 
  -2  24   3      139.96      116.47     45.07 o 
  -1  24   3      283.42      284.32     42.74 o 
   0  24   3       22.88      -22.19     29.24 o 
   1  24   3       94.23      107.85     34.12 o 
   2  24   3        0.53       21.72     70.89 o 
  -1  25   3       69.75       58.16     40.82 o 
   0  25   3       29.66       58.03     35.29 o 
   1  25   3       18.46       19.06     33.03 o 
  -6   0   4     1007.03     1132.93    108.30 o 
  -4   0   4    12127.16    10752.81    772.09 o 
  -2   0   4     7938.14     7179.79    419.64 o 
   0   0   4     4413.69     4939.16    289.47 o 
   2   0   4     4535.24     4381.72    333.39 o 
   4   0   4       58.41       77.98     65.99 o 
   6   0   4      411.07      429.66     63.78 o 
  -7   1   4       36.86       17.74     30.37 o 
  -6   1   4        1.94       -6.14     24.96 o 
  -5   1   4      486.05      494.24     42.63 o 
  -4   1   4      778.11      746.34     50.21 o 
  -3   1   4        0.54      -22.38     16.79 o 
  -2   1   4     4518.54     4150.79    247.75 o 
  -1   1   4     2162.14     2244.06     94.68 o 
   0   1   4     2355.28     2111.35     89.58 o 
   1   1   4     4195.86     3968.43    180.89 o 
   2   1   4     6919.43     6716.75    339.59 o 
   3   1   4     2779.61     2436.78    129.11 o 
   4   1   4     1287.95     1235.10     73.26 o 
   5   1   4       37.71       39.83     24.63 o 
   6   1   4      114.80      181.91     43.66 o 
   7   1   4       11.73      -14.01     51.98 o 
  -7   2   4       63.36       80.71     33.86 o 
  -6   2   4       67.00       80.15     35.19 o 
  -5   2   4     1800.27     2065.87    115.91 o 
  -4   2   4     1680.27     1423.38     82.50 o 
  -3   2   4     7877.90     7158.42    365.12 o 
  -2   2   4       83.43       81.87     11.26 o 
  -1   2   4     7249.59     7568.89    312.91 o 
   0   2   4        3.36       17.26      6.48 o 
   1   2   4     1479.79     1350.14     72.87 o 
   2   2   4     8674.88     7869.78    395.55 o 
   3   2   4      446.61      477.56     27.08 o 
   4   2   4      567.50      510.95     39.42 o 
   5   2   4       14.49       39.36     27.58 o 
   6   2   4     1938.64     2142.77    170.11 o 
   7   2   4       20.33      -10.35     54.10 o 
  -7   3   4       61.90       29.02     30.71 o 
  -6   3   4      241.04      222.27     34.57 o 
  -5   3   4     1005.17     1016.41     66.62 o 
  -4   3   4     2628.35     2414.88    130.87 o 
  -3   3   4     2636.30     2425.91    114.56 o 
  -2   3   4     1091.74      930.87     47.89 o 
  -1   3   4    10313.29    11215.00    504.66 o 
   0   3   4    14655.68    15452.02    696.36 o 
   1   3   4     2482.31     2517.38    141.46 o 
   2   3   4     2275.99     2338.66    121.81 o 
   3   3   4      317.92      286.43     25.60 o 
   4   3   4       11.10      -25.24     17.48 o 
   5   3   4        0.33       29.26     29.49 o 
   6   3   4       38.17       69.63     31.41 o 
   7   3   4       51.61      112.52     57.85 o 
  -7   4   4       32.00       38.41     31.01 o 
  -6   4   4        0.97      -15.12     30.10 o 
  -5   4   4      215.13      206.82     29.12 o 
  -4   4   4      210.54      229.66     26.93 o 
  -3   4   4      602.65      714.12     39.85 o 
  -2   4   4     1470.74     1449.93     70.58 o 
  -1   4   4      987.30     1026.76     52.04 o 
   0   4   4     1602.03     1753.20     83.47 o 
   1   4   4      817.12      698.71     36.71 o 
   2   4   4     3455.04     3210.37    165.36 o 
   3   4   4     5355.63     4969.21    255.28 o 
   4   4   4      279.44      377.70     38.98 o 
   5   4   4     1144.53     1139.18     94.66 o 
   6   4   4      928.18      968.35     82.91 o 
   7   4   4      519.18      494.21    109.20 o 
  -7   5   4      697.76      865.51     77.51 o 
  -6   5   4      174.55      196.32     33.79 o 
  -5   5   4     1948.77     2061.85    116.34 o 
  -4   5   4       17.10       11.47     18.03 o 
  -3   5   4      745.21      722.71     40.86 o 
  -2   5   4       33.00       56.82     13.40 o 
  -1   5   4      296.64      336.83     27.58 o 
   0   5   4      677.05      767.93     40.57 o 
   1   5   4     3125.59     3361.16    154.69 o 
   2   5   4      638.78      564.32     31.78 o 
   3   5   4      778.71      690.63     49.75 o 
   4   5   4      788.22      679.63     46.53 o 
   5   5   4       98.46       92.52     31.48 o 
   6   5   4       69.83       83.40     33.26 o 
   7   5   4       31.29      187.23     68.40 o 
  -7   6   4        3.21       -1.96     33.56 o 
  -6   6   4       95.39       85.48     31.36 o 
  -5   6   4       10.24       -2.27     21.46 o 
  -4   6   4     2176.56     1980.64    109.65 o 
  -3   6   4      267.10      307.58     24.08 o 
  -2   6   4     3029.31     3064.31    143.54 o 
  -1   6   4     3461.32     3483.29    161.66 o 
   0   6   4       67.09      111.12     13.52 o 
   1   6   4    16053.08    17292.61    778.78 o 
   2   6   4      398.10      451.76     28.06 o 
   3   6   4     7944.35     7516.60    382.75 o 
   4   6   4      993.51      966.90     60.79 o 
   5   6   4      675.74      772.31     64.51 o 
   6   6   4       40.93       17.56     36.45 o 
   7   6   4      278.61      356.22     87.66 o 
  -7   7   4       73.33       87.36     36.88 o 
  -6   7   4      671.46      627.82     61.31 o 
  -5   7   4        0.22      -15.41     21.91 o 
  -4   7   4       92.48       84.63     22.13 o 
  -3   7   4      863.96      881.33     48.57 o 
  -2   7   4       90.66      115.03     13.42 o 
  -1   7   4     2435.59     2321.44    122.36 o 
   0   7   4     1274.77     1266.28     63.43 o 
   1   7   4     5250.28     5161.99    237.02 o 
   2   7   4     2894.21     3081.21    143.73 o 
   3   7   4     4151.01     4503.63    269.54 o 
   4   7   4     2171.31     2121.45    134.94 o 
   5   7   4       10.90      -17.06     33.42 o 
   6   7   4       82.02       68.58     67.13 o 
   7   7   4       15.99       78.43     64.89 o 
  -7   8   4       20.48       -6.86     32.94 o 
  -6   8   4       26.57       63.43     33.73 o 
  -5   8   4      752.62      770.82     66.22 o 
  -4   8   4      177.84      185.18     22.82 o 
  -3   8   4     6018.12     5696.84    261.82 o 
  -2   8   4     4438.41     4340.54    183.04 o 
  -1   8   4     9412.49     9782.92    404.59 o 
   0   8   4     2455.59     2709.17    127.86 o 
   1   8   4     7898.36     8063.25    367.49 o 
   2   8   4      275.54      298.79     23.11 o 
   3   8   4      685.98      671.54     48.94 o 
   4   8   4     2646.85     2575.46    139.71 o 
   5   8   4      162.68      141.96     43.61 o 
   6   8   4       48.74      155.30     81.24 o 
   7   8   4      120.46     -100.71     92.08 o 
  -7   9   4       60.81      111.35     38.38 o 
  -6   9   4       43.36       55.52     32.77 o 
  -5   9   4       11.10       12.94     25.92 o 
  -4   9   4       24.87       11.40     18.77 o 
  -3   9   4     1402.09     1385.83     70.99 o 
  -2   9   4     1283.89     1230.28     62.87 o 
  -1   9   4     2224.16     2612.54    112.43 o 
   0   9   4     7061.44     7394.37    337.66 o 
   1   9   4     1008.85      970.78     51.74 o 
   2   9   4     2333.02     2387.74    113.57 o 
   3   9   4      543.29      588.55     42.33 o 
   4   9   4     1240.57     1147.94     83.90 o 
   5   9   4       16.07       53.39     55.77 o 
   6   9   4      412.93      534.18    110.44 o 
  -7  10   4        1.31       50.50     45.36 o 
  -6  10   4      251.80      312.71     69.20 o 
  -5  10   4       25.55        7.59     27.00 o 
  -4  10   4     1063.16     1081.29     68.83 o 
  -3  10   4      129.80      129.87     24.94 o 
  -2  10   4     8812.81     8759.47    364.87 o 
  -1  10   4      772.24      792.43     40.64 o 
   0  10   4     4514.50     5000.39    256.96 o 
   1  10   4      216.23      225.96     21.23 o 
   2  10   4      386.40      430.48     29.20 o 
   3  10   4      862.24      951.44     71.67 o 
   4  10   4     1260.33     1096.10     81.69 o 
   5  10   4      143.79      189.71     50.71 o 
   6  10   4       11.06      -69.92     70.68 o 
  -7  11   4      145.13       36.72     54.05 o 
  -6  11   4      815.92      769.38    126.49 o 
  -5  11   4      329.03      291.30     53.22 o 
  -4  11   4      596.33      712.72     59.78 o 
  -3  11   4      586.49      560.82     42.82 o 
  -2  11   4     1332.41     1348.02     70.18 o 
  -1  11   4       74.35       66.99     14.32 o 
   0  11   4     2767.44     2898.34    124.76 o 
   1  11   4     2465.92     2576.85    123.82 o 
   2  11   4       39.38       23.27     17.43 o 
   3  11   4     1182.65     1216.32     86.71 o 
   4  11   4      186.18      127.79     44.70 o 
   5  11   4      284.87      264.72     95.12 o 
   6  11   4        0.07      -64.19     72.34 o 
  -6  12   4        7.48       -6.41     85.31 o 
  -5  12   4      163.17      208.16     45.72 o 
  -4  12   4      138.77      138.24     27.27 o 
  -3  12   4      411.35      490.66     45.11 o 
  -2  12   4      161.21      151.02     23.81 o 
  -1  12   4      403.19      393.82     36.32 o 
   0  12   4       64.54       69.84     15.28 o 
   1  12   4       78.95      100.37     21.32 o 
   2  12   4      407.46      509.26     39.90 o 
   3  12   4       17.66       18.08     24.74 o 
   4  12   4     1661.98     1631.78    112.96 o 
   5  12   4       20.77      -61.06     41.38 o 
   6  12   4      178.27      255.39     99.05 o 
  -6  13   4      805.07      650.40     88.94 o 
  -5  13   4      207.21      287.08     95.36 o 
  -4  13   4      802.18      819.74     59.91 o 
  -3  13   4        4.63      -26.85     17.90 o 
  -2  13   4      347.95      354.75     29.05 o 
  -1  13   4      151.67      150.17     21.26 o 
   0  13   4       80.68       62.95     20.15 o 
   1  13   4      498.15      523.12     40.61 o 
   2  13   4     1670.30     1629.28     94.25 o 
   3  13   4      832.34      720.83     61.69 o 
   4  13   4       11.68       29.65     29.95 o 
   5  13   4        6.08       47.84     45.39 o 
   6  13   4        8.26      -59.71     74.82 o 
  -6  14   4       24.96       29.88     43.73 o 
  -5  14   4       77.87       47.98     66.05 o 
  -4  14   4       13.83       29.29     23.96 o 
  -3  14   4      474.96      550.52     52.01 o 
  -2  14   4     1905.63     1867.75    108.40 o 
  -1  14   4      292.16      254.56     26.52 o 
   0  14   4      378.13      385.20     40.65 o 
   1  14   4       70.82       74.85     22.02 o 
   2  14   4      359.07      426.92     64.15 o 
   3  14   4       62.46      103.95     30.13 o 
   4  14   4     1436.18     1513.21    109.16 o 
   5  14   4      567.87      649.16    113.54 o 
   6  14   4       49.29      -23.12     87.80 o 
  -6  15   4       43.89       29.01     44.90 o 
  -5  15   4      272.65      332.93    102.88 o 
  -4  15   4       44.57       18.55     25.38 o 
  -3  15   4      516.49      515.98     55.83 o 
  -2  15   4       51.54       51.88     24.52 o 
  -1  15   4       34.11       21.52     26.65 o 
   0  15   4     2468.55     2532.69    162.57 o 
   1  15   4        6.07      -33.27     22.18 o 
   2  15   4      220.59      192.02     29.28 o 
   3  15   4       58.37       70.88     31.30 o 
   4  15   4      110.15       80.89     35.27 o 
   5  15   4        9.18      -91.80     69.58 o 
  -6  16   4       66.23       55.41     42.63 o 
  -5  16   4      177.61      188.85     45.07 o 
  -4  16   4      443.31      369.06     45.32 o 
  -3  16   4      532.51      529.56     59.21 o 
  -2  16   4     1663.82     1685.15    118.55 o 
  -1  16   4      340.58      330.49     34.99 o 
   0  16   4      320.76      343.85     93.39 o 
   1  16   4     1803.90     2092.08    245.75 o 
   2  16   4        0.53        5.14     34.53 o 
   3  16   4      245.71      277.14     42.70 o 
   4  16   4       96.66      121.93     38.09 o 
   5  16   4      109.51       77.14     46.11 o 
  -5  17   4       11.88      -35.81     34.70 o 
  -4  17   4        2.25      -13.91     25.71 o 
  -3  17   4       16.29        3.90     33.11 o 
  -2  17   4      170.05      169.56     34.90 o 
  -1  17   4      428.94      433.20     41.00 o 
   0  17   4        1.05      -29.43     19.62 o 
   1  17   4     1802.09     2088.99    143.37 o 
   2  17   4       39.98       31.13     37.79 o 
   3  17   4      760.59      923.75    135.29 o 
   4  17   4        0.06       -2.97     33.60 o 
   5  17   4       26.16      -58.64     39.10 o 
  -5  18   4       14.68       -0.58     37.42 o 
  -4  18   4      207.48      184.71     42.13 o 
  -3  18   4      443.44      592.11     61.12 o 
  -2  18   4      218.63      269.32     43.31 o 
  -1  18   4     1473.98     1569.68    175.10 o 
   0  18   4       78.48       74.13     25.64 o 
   1  18   4      858.60      874.79     75.93 o 
   2  18   4        4.40       -3.37     37.77 o 
   3  18   4       85.00      188.01     52.65 o 
   4  18   4       27.31        2.73     42.82 o 
   5  18   4       62.48       34.62     46.28 o 
  -5  19   4      224.22      226.27     61.12 o 
  -4  19   4        1.10      -19.24     28.83 o 
  -3  19   4      139.73      221.44     43.72 o 
  -2  19   4       37.83       41.47     37.51 o 
  -1  19   4      136.36      169.87     31.47 o 
   0  19   4      139.21      199.43     33.42 o 
   1  19   4       27.45       28.06     32.27 o 
   2  19   4      318.09      352.75    101.05 o 
   3  19   4       18.36        1.05     42.22 o 
   4  19   4      156.45      149.91     52.83 o 
  -4  20   4       75.87      173.15     42.04 o 
  -3  20   4       71.64      103.07     49.12 o 
  -2  20   4       34.06       72.27     34.66 o 
  -1  20   4       41.75       -4.78     24.28 o 
   0  20   4       81.31      110.86     29.98 o 
   1  20   4       39.99        7.70     33.57 o 
   2  20   4      130.38       57.26     47.25 o 
   3  20   4      298.97      325.47     65.47 o 
   4  20   4        1.45       63.85     50.19 o 
  -4  21   4       86.18       53.53     38.75 o 
  -3  21   4        0.95      -24.04     32.05 o 
  -2  21   4       20.78       44.47     36.53 o 
  -1  21   4        5.52       48.43     27.99 o 
   0  21   4       39.67       58.30     28.67 o 
   1  21   4       61.75       61.72     35.94 o 
   2  21   4       19.52       75.82     50.72 o 
   3  21   4       29.65       33.21     48.35 o 
  -3  22   4       21.46      -12.31     35.10 o 
  -2  22   4       79.90      105.65     40.72 o 
  -1  22   4       33.41       16.74     42.75 o 
   0  22   4        0.75       -1.74     34.71 o 
   1  22   4       21.53       30.76     38.15 o 
   2  22   4      105.23      139.50     97.25 o 
   3  22   4       13.36      -21.62     47.72 o 
  -3  23   4        0.39      -16.51     34.93 o 
  -2  23   4        6.80       37.40     37.44 o 
  -1  23   4      118.83      103.42     44.41 o 
   0  23   4        2.91      -13.59     41.03 o 
   1  23   4      168.75       20.48     70.20 o 
   2  23   4        2.66       29.85     70.27 o 
  -2  24   4      115.57      135.29     45.06 o 
  -1  24   4       29.76      -47.93     38.91 o 
   0  24   4      122.86      202.15     38.69 o 
   1  24   4        6.65      -46.42     48.67 o 
   2  24   4       82.77      102.01     61.01 o 
   0  25   4       58.41      181.51     51.54 o 
  -7   0   5      312.02      305.14     82.41 o 
  -5   0   5        1.74       -2.02     29.55 o 
  -3   0   5      690.70      654.36     62.01 o 
  -1   0   5     2935.66     3040.34    196.65 o 
   1   0   5        8.07       36.23     18.28 o 
   3   0   5     1632.76     1698.51    134.94 o 
   5   0   5     1238.05     1172.02    105.63 o 
   7   0   5        4.59       65.43     78.48 o 
  -7   1   5        4.13       10.28     30.79 o 
  -6   1   5        9.12       34.06     26.76 o 
  -5   1   5       29.82       61.70     25.21 o 
  -4   1   5       12.66        8.44     17.50 o 
  -3   1   5     1504.41     1424.92     80.58 o 
  -2   1   5      851.78      781.73     42.08 o 
  -1   1   5     6352.50     6059.71    274.96 o 
   0   1   5     6766.38     7637.58    316.02 o 
   1   1   5     3829.32     3414.38    143.29 o 
   2   1   5     4128.81     3591.43    165.91 o 
   3   1   5    10645.29     9750.37    494.06 o 
   4   1   5      533.22      446.17     37.82 o 
   5   1   5      932.59     1012.49     67.04 o 
   6   1   5      118.12      106.25     32.49 o 
   7   1   5      257.03      264.64     51.59 o 
  -7   2   5      323.64      334.64     57.87 o 
  -6   2   5       52.72       45.42     26.72 o 
  -5   2   5     2377.36     2412.46    133.31 o 
  -4   2   5      267.67      288.75     29.47 o 
  -3   2   5     3197.86     2821.92    131.74 o 
  -2   2   5     1274.47     1183.13     59.60 o 
  -1   2   5     8507.41     8708.00    360.82 o 
   0   2   5      561.64      589.95     29.66 o 
   1   2   5       76.51       63.19     15.45 o 
   2   2   5      874.03      665.47     37.56 o 
   3   2   5      603.82      651.14     45.55 o 
   4   2   5      379.74      363.39     34.34 o 
   5   2   5       38.20       -1.47     23.38 o 
   6   2   5       59.76       99.28     33.47 o 
   7   2   5      173.06      265.61     71.41 o 
  -7   3   5      198.13      177.29     37.37 o 
  -6   3   5       33.52       16.73     26.03 o 
  -5   3   5       78.23       54.16     23.94 o 
  -4   3   5      391.42      422.73     35.74 o 
  -3   3   5      249.55      202.51     19.28 o 
  -2   3   5     1692.73     1599.85     77.73 o 
  -1   3   5       11.32       18.84      8.18 o 
   0   3   5     2142.28     2298.66    108.24 o 
   1   3   5     1951.30     1957.03    119.71 o 
   2   3   5     1390.76     1138.27     65.14 o 
   3   3   5     1109.54     1105.75     59.09 o 
   4   3   5      754.80      727.10     51.09 o 
   5   3   5        0.81       10.60     24.15 o 
   6   3   5      368.04      435.41     46.25 o 
   7   3   5       52.60       78.10     54.82 o 
  -7   4   5      273.53      249.88     41.43 o 
  -6   4   5      423.23      482.66     46.70 o 
  -5   4   5      406.66      451.66     52.45 o 
  -4   4   5     4671.00     4280.87    224.08 o 
  -3   4   5      802.46      726.39     41.52 o 
  -2   4   5    15370.78    15498.83    699.59 o 
  -1   4   5     7523.52     8092.04    367.61 o 
   0   4   5     7071.90     7443.91    338.34 o 
   1   4   5       28.35       33.50      7.89 o 
   2   4   5     1362.89     1480.99     82.00 o 
   3   4   5      120.94      102.95     20.14 o 
   4   4   5      391.39      375.43     35.80 o 
   5   4   5       45.33       48.86     26.60 o 
   6   4   5       11.87       67.57     32.24 o 
   7   4   5       86.02       67.20     58.06 o 
  -7   5   5       26.36       54.25     34.67 o 
  -6   5   5      374.48      390.19     41.79 o 
  -5   5   5       90.50       67.78     24.50 o 
  -4   5   5      924.49     1039.24     64.86 o 
  -3   5   5      840.79      887.39     48.85 o 
  -2   5   5       17.34       65.91     13.89 o 
  -1   5   5     2479.69     2833.03    132.75 o 
   0   5   5     1177.68     1319.76     65.69 o 
   1   5   5     3579.37     3879.35    178.72 o 
   2   5   5      477.66      546.20     37.69 o 
   3   5   5     2705.25     2414.71    133.03 o 
   4   5   5      297.12      282.65     35.78 o 
   5   5   5       27.17       -1.86     27.27 o 
   6   5   5      778.24     1025.74     95.84 o 
   7   5   5        0.57       12.87     76.31 o 
  -7   6   5        4.64       -1.01     43.40 o 
  -6   6   5      254.86      280.49     43.72 o 
  -5   6   5      692.53      774.54     56.25 o 
  -4   6   5     1861.43     1681.56     95.23 o 
  -3   6   5     2104.20     1758.20     86.95 o 
  -2   6   5     5536.94     5385.19    247.83 o 
  -1   6   5      878.82      978.74     52.39 o 
   0   6   5     5118.14     5413.29    248.43 o 
   1   6   5      317.33      294.66     21.76 o 
   2   6   5      176.48      182.29     22.26 o 
   3   6   5     1833.86     2033.78    137.20 o 
   4   6   5      136.98      134.99     56.14 o 
   5   6   5      335.03      414.44     41.85 o 
   6   6   5        3.00       -7.80     38.00 o 
   7   6   5        9.58      -44.73     89.32 o 
  -7   7   5      120.72      190.27     43.25 o 
  -6   7   5       46.75      -23.75     26.35 o 
  -5   7   5      413.98      405.41     40.31 o 
  -4   7   5      167.66      180.97     22.48 o 
  -3   7   5       15.81       30.42     14.86 o 
  -2   7   5     6513.06     6438.77    332.86 o 
  -1   7   5      182.81      251.62     22.27 o 
   0   7   5     7443.24     7559.45    344.61 o 
   1   7   5       30.20       26.00     11.65 o 
   2   7   5     6748.40     6846.80    348.96 o 
   3   7   5      231.26      322.46     46.05 o 
   4   7   5     3889.93     3557.99    298.42 o 
   5   7   5       18.54       47.61     38.63 o 
   6   7   5      528.34      524.82     71.12 o 
  -7   8   5        3.95       23.54     48.78 o 
  -6   8   5        8.18      -38.75     33.70 o 
  -5   8   5      199.99      219.93     38.81 o 
  -4   8   5      199.42      164.57     22.27 o 
  -3   8   5        4.19       16.82     14.82 o 
  -2   8   5     1297.42     1408.53     72.06 o 
  -1   8   5     4355.10     4770.52    244.61 o 
   0   8   5      207.04      250.50     21.90 o 
   1   8   5     1233.10     1352.09     68.11 o 
   2   8   5      473.82      469.10     41.25 o 
   3   8   5      807.57      837.64     54.90 o 
   4   8   5     1402.42     1572.73    106.88 o 
   5   8   5       31.06       51.53     41.51 o 
   6   8   5      236.56      332.26     54.10 o 
  -7   9   5       44.26       36.97     34.72 o 
  -6   9   5        3.65       -7.34     29.73 o 
  -5   9   5      164.33      221.86     42.27 o 
  -4   9   5        2.76      -12.97     17.54 o 
  -3   9   5      114.53       98.68     22.18 o 
  -2   9   5      809.00      826.96     47.17 o 
  -1   9   5     3095.29     3308.12    155.10 o 
   0   9   5     2787.30     3119.40    147.19 o 
   1   9   5     8997.12     8276.51    376.91 o 
   2   9   5     1518.64     1570.18     88.65 o 
   3   9   5      602.99      586.36     44.16 o 
   4   9   5      398.72      408.16     57.62 o 
   5   9   5      988.26      923.17     96.05 o 
   6   9   5       95.08      291.07     91.53 o 
  -7  10   5       25.91      107.27     41.58 o 
  -6  10   5      167.15      143.65     40.54 o 
  -5  10   5        6.53      -26.45     32.82 o 
  -4  10   5     2197.92     2033.08    124.56 o 
  -3  10   5       17.21       -8.08     17.43 o 
  -2  10   5     2326.42     2465.00    119.00 o 
  -1  10   5      674.65      769.33     45.16 o 
   0  10   5     2047.47     2306.49    111.57 o 
   1  10   5     2092.26     2031.97     99.52 o 
   2  10   5       25.79       66.75     20.84 o 
   3  10   5     1189.03     1378.03     95.90 o 
   4  10   5      534.67      597.90     70.71 o 
   5  10   5      241.36      260.25     55.77 o 
   6  10   5      161.02       95.53     83.17 o 
  -6  11   5       96.14      100.43     38.84 o 
  -5  11   5      522.41      509.49     53.88 o 
  -4  11   5        2.86      -13.86     18.13 o 
  -3  11   5      421.70      456.31     38.52 o 
  -2  11   5      268.51      257.89     28.27 o 
  -1  11   5     1001.96     1079.71     58.32 o 
   0  11   5     1423.30     1433.11     73.66 o 
   1  11   5     2775.60     2975.11    141.34 o 
   2  11   5      865.47      964.28     72.45 o 
   3  11   5      157.30      186.49     33.26 o 
   4  11   5       44.55       60.00     29.41 o 
   5  11   5      505.45      594.46     77.00 o 
   6  11   5        6.11      -14.56     75.65 o 
  -6  12   5       20.58       50.17     46.30 o 
  -5  12   5     1228.08     1195.08    273.09 o 
  -4  12   5      178.56      128.10     27.61 o 
  -3  12   5     4809.58     4908.12    258.34 o 
  -2  12   5      243.79      265.79     29.73 o 
  -1  12   5     1352.26     1345.36     80.48 o 
   0  12   5      377.49      380.45     30.02 o 
   1  12   5     1803.97     1921.74    109.26 o 
   2  12   5      145.93      104.40     27.38 o 
   3  12   5        3.62      -20.85     24.24 o 
   4  12   5        1.45       -2.31     28.41 o 
   5  12   5      215.63      207.93     55.84 o 
   6  12   5        0.62       -7.59     83.66 o 
  -6  13   5       55.37       56.68     45.55 o 
  -5  13   5      545.41      812.65    299.60 o 
  -4  13   5       95.94      126.02     28.73 o 
  -3  13   5        0.87       -1.66     20.98 o 
  -2  13   5       47.06       46.38     21.55 o 
  -1  13   5      341.27      344.70     30.20 o 
   0  13   5        1.82        1.98     21.78 o 
   1  13   5        2.77      -26.88     17.92 o 
   2  13   5       72.06       88.71     28.31 o 
   3  13   5      407.79      396.43     45.72 o 
   4  13   5       17.28       -6.69     29.66 o 
   5  13   5      452.42      461.46     71.55 o 
   6  13   5       15.12      -17.05     81.38 o 
  -6  14   5      172.73      259.73    223.60 o 
  -5  14   5      192.94      231.09    124.93 o 
  -4  14   5     1104.31     1085.83    103.49 o 
  -3  14   5      509.13      499.54     43.68 o 
  -2  14   5     1974.84     2091.92    118.33 o 
  -1  14   5      746.33      695.34     45.59 o 
   0  14   5      577.24      741.89     84.60 o 
   1  14   5      399.14      511.48     71.47 o 
   2  14   5       18.80       17.14     25.69 o 
   3  14   5      166.16      132.99     33.66 o 
   4  14   5       89.32      136.34     38.28 o 
   5  14   5       14.78        4.63     49.01 o 
  -6  15   5       31.40       94.08     51.14 o 
  -5  15   5       30.80       66.32     40.79 o 
  -4  15   5        4.53        2.34     24.06 o 
  -3  15   5       11.82       16.78     22.51 o 
  -2  15   5        0.23       -9.86     21.29 o 
  -1  15   5      750.70      781.41     56.23 o 
   0  15   5        1.89      -32.63     21.76 o 
   1  15   5     3280.85     3457.58    219.16 o 
   2  15   5        1.05      -23.11     25.04 o 
   3  15   5      137.67      176.51     38.65 o 
   4  15   5      115.45      167.88     40.39 o 
   5  15   5      258.92      252.27     64.09 o 
  -5  16   5       41.50       67.18     31.60 o 
  -4  16   5       47.86       16.02     26.14 o 
  -3  16   5      399.32      401.80     48.84 o 
  -2  16   5       39.88       66.60     30.34 o 
  -1  16   5     1453.37     1541.05     94.85 o 
   0  16   5      211.28      200.59     37.85 o 
   1  16   5      187.43      209.55     45.19 o 
   2  16   5       19.21       23.78     35.68 o 
   3  16   5      472.71      500.40     76.89 o 
   4  16   5       34.54       29.35     36.69 o 
   5  16   5      100.67      107.94     56.71 o 
  -5  17   5       19.51        9.42     30.03 o 
  -4  17   5       32.06      -15.62     30.00 o 
  -3  17   5       12.72        3.28     28.25 o 
  -2  17   5      578.97      626.12     61.51 o 
  -1  17   5      119.13      142.26     28.99 o 
   0  17   5     1963.29     2479.50    218.43 o 
   1  17   5      150.84      206.43     38.64 o 
   2  17   5     1338.40     1469.44    171.63 o 
   3  17   5       17.76       25.57     42.78 o 
   4  17   5      710.36      669.37     82.42 o 
   5  17   5        4.61      -84.62     76.96 o 
  -5  18   5      120.66      109.73     56.98 o 
  -4  18   5       12.51      -29.54     31.43 o 
  -3  18   5      308.84      274.76     45.33 o 
  -2  18   5       57.43       38.63     28.70 o 
  -1  18   5       79.50       70.14     48.01 o 
   0  18   5      141.03      191.39     49.92 o 
   1  18   5      166.74      179.41     40.46 o 
   2  18   5      243.39      327.99     61.07 o 
   3  18   5       24.41      -53.05     35.37 o 
   4  18   5       49.77       61.30     47.31 o 
  -4  19   5      104.05      113.28     39.22 o 
  -3  19   5      147.33      117.76     37.37 o 
  -2  19   5       79.72      147.50     48.63 o 
  -1  19   5      416.65      495.65     74.55 o 
   0  19   5      293.05      447.21     56.00 o 
   1  19   5      650.84      769.49     96.32 o 
   2  19   5       75.75       74.20     49.74 o 
   3  19   5      414.93      471.29     96.67 o 
   4  19   5       49.53      161.81     53.67 o 
  -4  20   5      330.78      341.09     56.76 o 
  -3  20   5        0.12      -31.51     29.49 o 
  -2  20   5      737.07      718.95     71.54 o 
  -1  20   5      111.98       81.58     35.79 o 
   0  20   5      231.40      212.08     49.55 o 
   1  20   5        3.74      -55.86     37.24 o 
   2  20   5       79.50       63.84     45.89 o 
   3  20   5       43.57      146.56     53.25 o 
   4  20   5       68.07       39.99     49.62 o 
  -4  21   5        2.11        9.47     38.90 o 
  -3  21   5       32.66       63.71     37.67 o 
  -2  21   5       50.03       78.03     36.24 o 
  -1  21   5        0.69       18.87     31.43 o 
   0  21   5        1.19      -20.85     33.49 o 
   1  21   5        1.28       60.76     45.15 o 
   2  21   5        4.07      -13.62     46.08 o 
   3  21   5       57.19       63.06     51.00 o 
  -3  22   5      257.50      260.42     49.37 o 
  -2  22   5        2.08       -1.83     37.41 o 
  -1  22   5      541.32      654.36     73.70 o 
   0  22   5       10.70      -20.27     35.90 o 
   1  22   5        9.44       51.89     51.90 o 
   2  22   5        2.33       59.77     51.94 o 
   3  22   5        9.50      146.75     58.69 o 
  -2  23   5        7.60      -49.70     33.14 o 
  -1  23   5        7.47      -17.05     42.41 o 
   0  23   5      119.41       80.71     87.47 o 
   1  23   5       27.24       29.95     53.00 o 
   2  23   5       79.07       59.96     54.72 o 
  -1  24   5        0.64        0.72     36.98 o 
   0  24   5       24.36       28.91     42.70 o 
   1  24   5        0.47       30.25     55.46 o 
  -6   0   6       12.66       39.00     40.00 o 
  -4   0   6     2412.65     2275.18    176.91 o 
  -2   0   6       24.63       30.73     14.28 o 
   0   0   6      507.22      395.89     57.73 o 
   2   0   6     2186.43     2171.01    166.08 o 
   4   0   6     3873.29     3928.40    366.35 o 
   6   0   6     2398.48     2544.50    297.98 o 
  -7   1   6      117.28      107.33     35.20 o 
  -6   1   6     1586.81     1656.21    100.91 o 
  -5   1   6      449.84      423.47     64.77 o 
  -4   1   6     1333.14     1275.89     76.92 o 
  -3   1   6       54.65       86.43     20.19 o 
  -2   1   6      124.35      127.53     13.46 o 
  -1   1   6     1228.09     1310.29     59.62 o 
   0   1   6      696.79      715.36     35.68 o 
   1   1   6     1782.03     1595.63     70.13 o 
   2   1   6      106.11      116.79     19.71 o 
   3   1   6      828.43      787.48     52.54 o 
   4   1   6      101.28      105.01     25.74 o 
   5   1   6       38.10       13.88     25.69 o 
   6   1   6      324.70      381.15     44.79 o 
   7   1   6       43.85       96.00     39.56 o 
  -7   2   6       53.66       -1.52     30.74 o 
  -6   2   6      484.48      488.83     47.62 o 
  -5   2   6      212.99      193.83     39.00 o 
  -4   2   6      394.31      337.51     32.74 o 
  -3   2   6     1420.63     1315.61     76.10 o 
  -2   2   6     5774.85     5326.22    245.01 o 
  -1   2   6        5.66       11.65      9.12 o 
   0   2   6     2763.52     2966.30    125.67 o 
   1   2   6       67.32       52.28     13.07 o 
   2   2   6       13.46       15.94     11.06 o 
   3   2   6     2177.94     1873.59    104.25 o 
   4   2   6      657.92      639.51     52.02 o 
   5   2   6     1456.14     1332.85    130.01 o 
   6   2   6      434.41      513.13     51.37 o 
   7   2   6      245.76      197.90     45.82 o 
  -7   3   6       91.35      164.77     37.10 o 
  -6   3   6        0.05      -24.25     24.97 o 
  -5   3   6      938.66      908.60     62.70 o 
  -4   3   6      642.19      614.98     45.29 o 
  -3   3   6      929.91      994.08     53.79 o 
  -2   3   6      948.05      792.82     44.22 o 
  -1   3   6      693.82      697.02     35.64 o 
   0   3   6    19252.57    21295.09    960.17 o 
   1   3   6        5.11       -0.92     10.30 o 
   2   3   6     7597.02     6753.67    308.78 o 
   3   3   6        6.78       17.40     18.50 o 
   4   3   6       11.07      -20.09     20.94 o 
   5   3   6       40.61       54.72     28.50 o 
   6   3   6      317.75      224.56     40.14 o 
  -7   4   6       75.75       96.99     33.11 o 
  -6   4   6      611.86      729.86     58.42 o 
  -5   4   6      658.64      780.00     56.81 o 
  -4   4   6      435.15      447.71     38.12 o 
  -3   4   6     2010.59     1815.02     88.64 o 
  -2   4   6     5128.90     4684.53    280.99 o 
  -1   4   6     5433.76     5875.58    244.53 o 
   0   4   6     1592.71     1877.85     91.05 o 
   1   4   6     1161.50     1117.85     70.91 o 
   2   4   6      233.58      316.30     54.86 o 
   3   4   6     1726.62     1845.02    103.30 o 
   4   4   6      174.39      202.75     30.18 o 
   5   4   6       48.80       64.05     28.96 o 
   6   4   6      158.40       63.22     34.43 o 
  -7   5   6        0.15       -8.51     34.40 o 
  -6   5   6      193.50      159.84     33.31 o 
  -5   5   6      504.79      503.10     43.93 o 
  -4   5   6      395.38      372.32     38.71 o 
  -3   5   6     2757.84     2517.70    120.16 o 
  -2   5   6      451.51      408.41     25.11 o 
  -1   5   6    18729.30    19911.55    895.66 o 
   0   5   6     1063.93     1361.70     68.60 o 
   1   5   6    11019.78    10617.69    481.77 o 
   2   5   6      299.68      299.48     27.69 o 
   3   5   6     2057.01     2050.41    130.16 o 
   4   5   6       26.71       70.92     25.20 o 
   5   5   6      412.66      418.63     43.27 o 
   6   5   6      296.73      339.44     45.94 o 
  -7   6   6       16.01       48.98     51.47 o 
  -6   6   6        4.70       41.42     32.63 o 
  -5   6   6      113.50      101.42     27.21 o 
  -4   6   6     2363.67     2148.39    119.26 o 
  -3   6   6      661.41      722.99     46.15 o 
  -2   6   6       21.87       30.19     15.16 o 
  -1   6   6     7917.49     8396.40    382.59 o 
   0   6   6      182.85      230.86     41.22 o 
   1   6   6     5170.15     5279.96    243.23 o 
   2   6   6      369.76      390.49     32.96 o 
   3   6   6     1611.30     1803.57    151.52 o 
   4   6   6      674.48      556.64     53.31 o 
   5   6   6      355.42      398.93     43.18 o 
   6   6   6       46.50       35.43     40.41 o 
  -7   7   6      291.98      268.77     47.17 o 
  -6   7   6       74.03       46.40     31.66 o 
  -5   7   6     1286.64     1232.30     79.09 o 
  -4   7   6       34.59       51.31     22.03 o 
  -3   7   6      944.12      956.52     53.72 o 
  -2   7   6     7485.97     7323.78    334.86 o 
  -1   7   6      158.97      192.60     22.14 o 
   0   7   6      550.45      732.24     42.58 o 
   1   7   6       91.69      125.92     21.98 o 
   2   7   6     1727.29     1793.69     99.82 o 
   3   7   6       82.62      116.44     40.52 o 
   4   7   6      417.60      377.52     63.78 o 
   5   7   6       63.74       42.98     45.72 o 
   6   7   6      102.54      226.60     50.41 o 
  -7   8   6       57.41       73.92     36.63 o 
  -6   8   6       85.23       65.31     34.39 o 
  -5   8   6      152.17      238.05     39.58 o 
  -4   8   6      542.40      567.04     45.05 o 
  -3   8   6      821.29      840.64     48.92 o 
  -2   8   6       69.79       79.31     19.21 o 
  -1   8   6      467.36      634.22     56.69 o 
   0   8   6        6.11      -15.44     13.27 o 
   1   8   6     1263.92     1359.88     69.63 o 
   2   8   6     1320.43     1251.51     74.58 o 
   3   8   6     2042.92     2080.99    115.60 o 
   4   8   6      304.25      316.41     41.23 o 
   5   8   6     1189.28     1257.35    117.84 o 
   6   8   6      106.18      113.47     46.27 o 
  -7   9   6       83.62      137.46     65.02 o 
  -6   9   6      356.36      307.08    127.24 o 
  -5   9   6      292.56      284.69     43.44 o 
  -4   9   6        2.32       27.35     25.26 o 
  -3   9   6      482.72      439.32     49.96 o 
  -2   9   6      151.22      197.82     23.86 o 
  -1   9   6      193.83      187.48     21.66 o 
   0   9   6      370.50      450.78     32.38 o 
   1   9   6      120.16       93.47     17.46 o 
   2   9   6       21.85       22.72     19.40 o 
   3   9   6       11.42       63.00     24.82 o 
   4   9   6      350.32      406.16     74.24 o 
   5   9   6        3.21       68.60     44.69 o 
   6   9   6       11.25      -66.11     44.07 o 
  -6  10   6      124.96      107.40     43.47 o 
  -5  10   6       43.65       48.89     29.42 o 
  -4  10   6        6.06        0.54     20.15 o 
  -3  10   6      733.42      585.81     45.08 o 
  -2  10   6       31.70       53.60     21.83 o 
  -1  10   6     1437.43     1509.10     78.14 o 
   0  10   6      485.21      603.52     43.59 o 
   1  10   6      368.29      446.83     31.97 o 
   2  10   6     3287.83     3623.09    190.55 o 
   3  10   6       55.95       62.92     32.68 o 
   4  10   6     1054.91     1235.78    115.01 o 
   5  10   6       68.84      115.89     51.59 o 
   6  10   6      258.39      351.33     98.53 o 
  -6  11   6       69.13      199.70     45.54 o 
  -5  11   6        5.40       21.15     29.84 o 
  -4  11   6      349.57      282.44     33.24 o 
  -3  11   6      623.89      682.00     57.85 o 
  -2  11   6     2488.21     2410.93    132.85 o 
  -1  11   6     3662.64     4183.52    194.33 o 
   0  11   6     1241.81     1220.10     67.81 o 
   1  11   6     1942.56     1942.43     97.05 o 
   2  11   6      862.90      895.94     69.62 o 
   3  11   6      360.66      330.81     42.18 o 
   4  11   6      502.37      570.84     77.76 o 
   5  11   6        2.55       42.24     47.15 o 
   6  11   6       47.18       25.49     64.78 o 
  -6  12   6       40.95       46.66     56.70 o 
  -5  12   6       79.48       58.93     43.27 o 
  -4  12   6      871.67      885.19     70.76 o 
  -3  12   6       11.59       13.31     22.70 o 
  -2  12   6      992.10      965.32     63.81 o 
  -1  12   6       10.59      -13.48     18.10 o 
   0  12   6     1124.22     1227.67     66.35 o 
   1  12   6        9.73        4.09     18.18 o 
   2  12   6      804.41      809.68     82.33 o 
   3  12   6      129.39      116.81     41.25 o 
   4  12   6      194.17      173.23     61.64 o 
   5  12   6       10.21       29.23     49.64 o 
   6  12   6       66.16      133.70     93.25 o 
  -6  13   6       32.28       85.82     51.85 o 
  -5  13   6       11.75      -33.59     58.44 o 
  -4  13   6      119.01      145.97     33.98 o 
  -3  13   6      138.05      183.51     29.95 o 
  -2  13   6     1679.69     1921.46    110.83 o 
  -1  13   6      976.69      891.02     60.61 o 
   0  13   6     3826.90     4250.01    224.09 o 
   1  13   6      323.96      354.09     42.77 o 
   2  13   6     1551.71     1864.68    143.36 o 
   3  13   6      131.26       98.82     33.59 o 
   4  13   6      396.44      524.09     71.87 o 
   5  13   6       29.96      -25.24     47.62 o 
  -6  14   6        2.81      -18.27     65.64 o 
  -5  14   6      261.15      443.28    133.52 o 
  -4  14   6       62.55       49.42     29.13 o 
  -3  14   6     1192.72     1150.96     86.88 o 
  -2  14   6       74.76       62.60     24.60 o 
  -1  14   6       36.59       54.18     23.32 o 
   0  14   6       47.38       50.23     25.06 o 
   1  14   6       22.92       27.07     26.43 o 
   2  14   6      210.81      232.31     38.88 o 
   3  14   6       49.28        5.72     29.69 o 
   4  14   6      238.18      185.47     90.25 o 
   5  14   6        1.04       14.47     51.50 o 
  -5  15   6       45.14       84.49     46.76 o 
  -4  15   6       33.64       -5.83     25.08 o 
  -3  15   6      683.55      663.63     62.05 o 
  -2  15   6      100.59       97.27     34.46 o 
  -1  15   6      737.90      784.36     67.88 o 
   0  15   6      270.63      249.83     44.49 o 
   1  15   6      257.74      369.69     56.67 o 
   2  15   6      383.25      344.32     44.81 o 
   3  15   6       43.63       53.82     33.92 o 
   4  15   6      107.36      133.19     53.82 o 
   5  15   6        3.22      -64.41     48.98 o 
  -5  16   6       14.27       41.97     41.60 o 
  -4  16   6       64.75       63.60     30.25 o 
  -3  16   6       12.15      -16.00     23.81 o 
  -2  16   6      188.97      220.77     39.18 o 
  -1  16   6       38.39       50.88     27.39 o 
   0  16   6       25.61       53.91     70.15 o 
   1  16   6      459.05      509.68     90.32 o 
   2  16   6      392.99      516.58     70.24 o 
   3  16   6      136.23      168.82     41.34 o 
   4  16   6      308.10      307.29     64.11 o 
   5  16   6      176.13      103.20     59.81 o 
  -5  17   6      138.81      100.12     45.20 o 
  -4  17   6       29.69       -9.53     38.79 o 
  -3  17   6      129.45      162.54     38.94 o 
  -2  17   6       28.17       15.01     36.24 o 
  -1  17   6       16.02       35.00     28.46 o 
   0  17   6       62.70       28.28     28.69 o 
   1  17   6       72.17       78.83     40.55 o 
   2  17   6      151.79       98.54     94.87 o 
   3  17   6       12.71       55.98     46.15 o 
   4  17   6       15.14      -49.06     48.87 o 
  -5  18   6       29.26       17.00     39.63 o 
  -4  18   6      174.06      146.82     41.39 o 
  -3  18   6       20.39      -16.86     30.86 o 
  -2  18   6       49.14       56.02     31.92 o 
  -1  18   6       16.67      -16.69     28.67 o 
   0  18   6       28.99       25.78     29.80 o 
   1  18   6      596.96      672.69     83.21 o 
   2  18   6        3.71      -20.52     39.65 o 
   3  18   6      766.66      706.21     88.54 o 
   4  18   6       69.03       84.00     79.52 o 
  -4  19   6       28.83      -11.98     50.85 o 
  -3  19   6       63.37      -18.31     32.44 o 
  -2  19   6      286.64      227.03     43.37 o 
  -1  19   6      315.72      318.00     72.66 o 
   0  19   6       96.75       90.86     35.62 o 
   1  19   6      118.71      147.96     51.69 o 
   2  19   6      148.98       94.53     51.25 o 
   3  19   6      122.16       80.58     50.42 o 
   4  19   6       26.76       45.83     81.24 o 
  -4  20   6        4.59      -13.20     40.77 o 
  -3  20   6      259.51      141.49     42.77 o 
  -2  20   6       72.57       90.35     37.81 o 
  -1  20   6      295.35      301.27     50.50 o 
   0  20   6      181.61      211.45     45.13 o 
   1  20   6       24.46       31.64     41.78 o 
   2  20   6       12.10       22.47     52.04 o 
   3  20   6       24.39       63.18     51.41 o 
  -3  21   6      150.32       99.14     50.97 o 
  -2  21   6       58.40      121.15     39.46 o 
  -1  21   6      365.76      386.60     57.45 o 
   0  21   6      332.77      340.25     98.88 o 
   1  21   6      129.45      207.88     72.82 o 
   2  21   6      143.21      181.26     56.75 o 
   3  21   6        3.18      -10.58     50.20 o 
  -3  22   6        0.35      -19.51     34.12 o 
  -2  22   6      220.59      216.42     59.23 o 
  -1  22   6        2.49       -7.04     35.44 o 
   0  22   6      148.31       82.89     82.52 o 
   1  22   6        5.52      -41.74     44.44 o 
   2  22   6        2.12      -65.74     43.82 o 
  -2  23   6       43.56       -3.07     36.38 o 
  -1  23   6       71.67       39.50     76.95 o 
   0  23   6      134.31      154.34     58.34 o 
   1  23   6      129.51      137.69    107.09 o 
   0  24   6        0.19       36.44     57.98 o 
  -7   0   7       99.33       89.34     49.75 o 
  -5   0   7     2757.60     2747.46    214.46 o 
  -3   0   7    12209.08    10501.27    754.38 o 
  -1   0   7     3172.36     3375.77    203.17 o 
   1   0   7      997.01     1059.04     70.71 o 
   3   0   7      571.03      498.63     57.79 o 
   5   0   7       78.92       95.11     43.73 o 
  -7   1   7       11.97      -22.27     31.15 o 
  -6   1   7       42.92       13.80     28.43 o 
  -5   1   7      453.37      434.96     41.78 o 
  -4   1   7      155.13      146.83     25.75 o 
  -3   1   7      363.92      338.61     32.53 o 
  -2   1   7      461.36      437.29     26.65 o 
  -1   1   7     1955.40     2068.36     90.56 o 
   0   1   7     3077.97     3256.69    139.38 o 
   1   1   7      769.30      715.22     36.72 o 
   2   1   7      173.52      244.99     26.90 o 
   3   1   7      337.11      379.09     35.26 o 
   4   1   7        0.38       19.30     25.38 o 
   5   1   7     1249.11     1164.27     76.89 o 
   6   1   7      131.79      124.09     36.17 o 
  -7   2   7       30.36       22.55     32.23 o 
  -6   2   7     1115.54     1263.27     83.75 o 
  -5   2   7        4.22        1.61     23.04 o 
  -4   2   7     2408.93     2308.42    127.37 o 
  -3   2   7      307.17      339.11     32.50 o 
  -2   2   7     3617.56     3250.84    139.20 o 
  -1   2   7      806.82      766.38     39.68 o 
   0   2   7      118.09      164.18     15.47 o 
   1   2   7     1151.77     1094.59     51.98 o 
   2   2   7       91.13      128.79     22.74 o 
   3   2   7     3134.55     2745.12    148.10 o 
   4   2   7       28.83       17.49     23.59 o 
   5   2   7        5.88       16.71     27.37 o 
   6   2   7       22.05        9.66     32.83 o 
  -7   3   7       47.17       90.62     34.62 o 
  -6   3   7        1.85       20.48     27.87 o 
  -5   3   7      153.23      177.71     31.03 o 
  -4   3   7       86.25       72.23     73.03 o 
  -3   3   7      823.78      752.53     51.25 o 
  -2   3   7      207.76      200.31     21.64 o 
  -1   3   7      932.46      891.03     45.41 o 
   0   3   7     1977.26     2250.62     98.75 o 
   1   3   7    11185.59    10908.92    495.18 o 
   2   3   7     2108.58     1739.47     97.62 o 
   3   3   7     2021.56     1708.21     98.11 o 
   4   3   7       65.48      102.01     26.76 o 
   5   3   7      247.94      199.48     36.05 o 
   6   3   7      262.35      225.32     57.84 o 
  -7   4   7       39.10       32.76     32.51 o 
  -6   4   7        2.10       -5.71     26.50 o 
  -5   4   7      100.61       92.20     28.09 o 
  -4   4   7        1.28       -2.53     18.25 o 
  -3   4   7      204.46      202.61     26.52 o 
  -2   4   7      401.50      450.38     32.24 o 
  -1   4   7      108.94      111.14     14.80 o 
   0   4   7     1177.71     1301.19     61.26 o 
   1   4   7     2592.09     2613.92    124.86 o 
   2   4   7     4517.61     3924.51    204.52 o 
   3   4   7     7205.78     6678.74    343.09 o 
   4   4   7      419.14      517.85     58.72 o 
   5   4   7       18.20       17.47     28.62 o 
   6   4   7       52.63       47.72     34.64 o 
  -7   5   7        3.68       23.31     36.80 o 
  -6   5   7      118.33      111.59     33.25 o 
  -5   5   7      185.03      160.34     30.79 o 
  -4   5   7      511.43      591.26     46.02 o 
  -3   5   7        9.51       -2.78     14.63 o 
  -2   5   7     4316.50     4508.05    208.67 o 
  -1   5   7      785.43      748.52     39.86 o 
   0   5   7     8551.83     9259.94    421.14 o 
   1   5   7      980.51     1088.22     65.82 o 
   2   5   7     5590.63     4942.72    254.97 o 
   3   5   7      721.13      723.84     52.29 o 
   4   5   7      803.36      863.03     61.36 o 
   5   5   7        6.48       20.98     29.44 o 
   6   5   7      408.02      396.43     49.18 o 
  -7   6   7       17.26        9.92     36.56 o 
  -6   6   7      141.37      117.67     37.32 o 
  -5   6   7      237.39      259.46     35.56 o 
  -4   6   7      722.82      598.81     46.95 o 
  -3   6   7     2245.74     2136.75    105.21 o 
  -2   6   7     4132.19     3994.45    186.17 o 
  -1   6   7       37.54      112.99     27.00 o 
   0   6   7     2263.31     2259.34    109.58 o 
   1   6   7      442.27      465.54     37.08 o 
   2   6   7     1985.13     1856.42    103.46 o 
   3   6   7        8.04       -7.64     32.04 o 
   4   6   7      682.94      821.18     60.60 o 
   5   6   7      759.23      714.21     59.14 o 
   6   6   7       74.00       81.59     43.41 o 
  -7   7   7        1.01       10.41     36.22 o 
  -6   7   7       11.97       -8.00     31.95 o 
  -5   7   7       30.32       30.32     26.58 o 
  -4   7   7      123.43       94.97     25.15 o 
  -3   7   7      619.06      585.84     39.39 o 
  -2   7   7      110.27      157.40     22.43 o 
  -1   7   7     6165.24     6851.23    313.23 o 
   0   7   7        6.45      -11.89     18.40 o 
   1   7   7       47.02       43.76     19.58 o 
   2   7   7      171.92      180.10     25.39 o 
   3   7   7      674.47      574.52     53.17 o 
   4   7   7        4.10       13.94     30.81 o 
   5   7   7        0.70        6.73     36.27 o 
   6   7   7      162.39      217.93     50.57 o 
  -6   8   7      754.89      802.83     74.42 o 
  -5   8   7      489.47      476.97     54.01 o 
  -4   8   7     2851.52     2806.97    153.24 o 
  -3   8   7      285.16      256.62     26.93 o 
  -2   8   7     3333.58     3190.52    152.62 o 
  -1   8   7     1122.08     1205.56     76.24 o 
   0   8   7      773.57      985.71     61.25 o 
   1   8   7      881.89     1003.11     67.60 o 
   2   8   7        3.93        8.62     21.96 o 
   3   8   7       99.12       55.19     30.26 o 
   4   8   7       62.29      114.71     35.34 o 
   5   8   7      398.71      415.69     55.06 o 
   6   8   7       55.16       16.99     43.13 o 
  -6   9   7        9.20       23.19     46.27 o 
  -5   9   7       50.64       20.64     31.06 o 
  -4   9   7       19.36       21.29     27.50 o 
  -3   9   7        9.76       20.29     19.11 o 
  -2   9   7        1.61      -19.42     16.63 o 
  -1   9   7       16.52        5.85     21.67 o 
   0   9   7       47.27       67.97     18.27 o 
   1   9   7      655.90      652.99     47.28 o 
   2   9   7      210.07      194.63     28.20 o 
   3   9   7      394.58      499.46     85.04 o 
   4   9   7      135.15      104.71     43.75 o 
   5   9   7      141.73      202.37     55.22 o 
   6   9   7      109.95       94.91     45.99 o 
  -6  10   7        0.75       28.35     36.37 o 
  -5  10   7     1094.63     1019.56     82.96 o 
  -4  10   7       21.36       37.81     27.44 o 
  -3  10   7     1814.17     1883.02    108.24 o 
  -2  10   7       58.09       46.01     19.74 o 
  -1  10   7     1884.39     2184.86    107.34 o 
   0  10   7        5.94       13.74     19.91 o 
   1  10   7      154.83      162.21     27.31 o 
   2  10   7      295.18      321.95     34.05 o 
   3  10   7      160.35      197.92     47.88 o 
   4  10   7      296.15      238.72     72.03 o 
   5  10   7       92.99       87.36     50.68 o 
   6  10   7       29.12       19.85     46.42 o 
  -6  11   7       35.86       32.46     37.97 o 
  -5  11   7       16.23      -10.22     30.79 o 
  -4  11   7        5.76       34.77     27.89 o 
  -3  11   7      401.04      388.57     37.88 o 
  -2  11   7      452.71      488.89     53.21 o 
  -1  11   7      613.84      612.50     47.96 o 
   0  11   7     2222.10     2696.88    175.19 o 
   1  11   7      211.93      144.69     25.74 o 
   2  11   7     1280.55     1383.54     97.84 o 
   3  11   7     1435.77     1378.30    123.70 o 
   4  11   7       56.91        4.57     43.90 o 
   5  11   7      450.19      414.12     70.50 o 
  -6  12   7       42.30       72.65     41.74 o 
  -5  12   7       22.36       -0.01     29.82 o 
  -4  12   7       83.96      135.02     50.25 o 
  -3  12   7        6.58        9.80     21.85 o 
  -2  12   7       13.79       16.08     20.86 o 
  -1  12   7     1194.72     1355.32     82.66 o 
   0  12   7       26.16        9.47     18.22 o 
   1  12   7      692.98      732.05     66.45 o 
   2  12   7      114.19      166.11     34.42 o 
   3  12   7      486.64      500.24     66.49 o 
   4  12   7        8.05       25.95     59.33 o 
   5  12   7      481.37      397.47     71.63 o 
  -6  13   7        0.71       55.35     64.78 o 
  -5  13   7        5.81      -18.18     41.31 o 
  -4  13   7       51.91       16.54     24.78 o 
  -3  13   7      627.63      680.55     53.31 o 
  -2  13   7        5.70       20.00     21.75 o 
  -1  13   7      622.58      712.17     53.54 o 
   0  13   7      703.74      725.80     52.95 o 
   1  13   7      766.04      804.81     66.72 o 
   2  13   7      134.11      133.43     34.24 o 
   3  13   7     1750.46     1803.18    124.57 o 
   4  13   7      225.70      193.97     53.82 o 
   5  13   7      258.65      235.95     62.24 o 
  -5  14   7      114.15      153.73     70.21 o 
  -4  14   7       82.54       34.87     27.53 o 
  -3  14   7      239.22      209.88     33.88 o 
  -2  14   7      350.78      376.69     38.96 o 
  -1  14   7      377.42      456.71     42.75 o 
   0  14   7      374.22      394.96     45.08 o 
   1  14   7      127.89      167.39     39.92 o 
   2  14   7      633.70      668.89     61.86 o 
   3  14   7       12.74       70.44     33.67 o 
   4  14   7      121.93      175.89     55.15 o 
   5  14   7       61.94      139.59     58.23 o 
  -5  15   7        0.09        2.18     41.62 o 
  -4  15   7       28.30        6.38     38.12 o 
  -3  15   7        0.60       -8.38     23.70 o 
  -2  15   7      537.98      646.98     68.96 o 
  -1  15   7       22.12       20.76     25.41 o 
   0  15   7     1227.34     1611.68    142.04 o 
   1  15   7      243.11      271.44     52.27 o 
   2  15   7      292.92      327.60     46.23 o 
   3  15   7        7.16       39.42     35.22 o 
   4  15   7      206.53      139.61     56.47 o 
   5  15   7       28.97       30.62     59.49 o 
  -5  16   7      238.39      369.44     97.35 o 
  -4  16   7      414.18      386.43     44.45 o 
  -3  16   7      411.78      422.57     44.64 o 
  -2  16   7      582.57      562.97     61.81 o 
  -1  16   7      355.05      397.52     62.98 o 
   0  16   7      440.37      440.24     50.94 o 
   1  16   7        1.15      -21.45     33.74 o 
   2  16   7        2.04        8.83     36.45 o 
   3  16   7       13.85      -27.12     34.00 o 
   4  16   7       65.95       -9.09     50.93 o 
  -5  17   7       13.37       34.66     42.72 o 
  -4  17   7        4.33      -17.44     28.53 o 
  -3  17   7        0.52       -7.57     30.57 o 
  -2  17   7       11.25      -38.23     25.48 o 
  -1  17   7       20.31       28.06     29.66 o 
   0  17   7       33.59       29.93     89.52 o 
   1  17   7       28.43       80.63     43.24 o 
   2  17   7       17.40       38.22     62.09 o 
   3  17   7      250.95      247.47     58.87 o 
   4  17   7      131.42       92.89     56.67 o 
  -4  18   7      341.18      399.07     56.55 o 
  -3  18   7      289.69      276.73     76.61 o 
  -2  18   7      235.08      310.42     46.94 o 
  -1  18   7        0.99        2.91     27.99 o 
   0  18   7      444.37      380.89     76.82 o 
   1  18   7        9.40       12.51     38.92 o 
   2  18   7       63.14       92.74     49.94 o 
   3  18   7        1.58      -31.23     43.35 o 
   4  18   7        0.95       59.77     81.93 o 
  -4  19   7       11.47       -2.56     35.49 o 
  -3  19   7       23.84      -47.93     41.30 o 
  -2  19   7       41.96       47.84     32.46 o 
  -1  19   7      281.85      176.76     43.30 o 
   0  19   7      431.40      326.30     61.27 o 
   1  19   7        3.79        1.68     38.58 o 
   2  19   7       80.47       33.80     46.93 o 
   3  19   7       31.32       81.54     51.09 o 
  -3  20   7        8.43       19.70     34.40 o 
  -2  20   7        0.21      -20.44     31.73 o 
  -1  20   7        0.61        1.59     34.49 o 
   0  20   7       69.45      113.28     45.22 o 
   1  20   7        0.91      -51.57     37.75 o 
   2  20   7      211.29      271.43     92.11 o 
   3  20   7       32.97       -6.56     47.32 o 
  -3  21   7       14.09      -12.20     34.12 o 
  -2  21   7      106.07      136.55     43.35 o 
  -1  21   7       65.07       85.92     40.05 o 
   0  21   7      166.71      179.73     55.73 o 
   1  21   7      389.96      330.22     68.44 o 
   2  21   7       76.29       19.14     50.01 o 
  -2  22   7       47.80       90.82     51.35 o 
  -1  22   7       13.44       -9.79     36.60 o 
   0  22   7        6.52        5.66     74.03 o 
   1  22   7      180.96      270.83     78.65 o 
   2  22   7        7.47       51.83     62.19 o 
  -1  23   7       17.95       38.93     51.32 o 
   0  23   7       48.54       53.06     89.46 o 
  -6   0   8       17.12      -14.80     38.42 o 
  -4   0   8      223.96      209.74     43.68 o 
  -2   0   8     2039.05     2035.16    129.68 o 
   0   0   8      103.12      104.04     21.03 o 
   2   0   8     1828.00     1700.90    136.76 o 
   4   0   8       58.97       80.61     46.59 o 
   6   0   8       12.33       68.00     48.85 o 
  -7   1   8       45.97       52.26     32.43 o 
  -6   1   8      517.57      610.83     54.46 o 
  -5   1   8      214.02      176.27     37.31 o 
  -4   1   8      501.88      551.95     47.34 o 
  -3   1   8     2086.43     2036.50    113.65 o 
  -2   1   8     7181.06     6645.90    305.22 o 
  -1   1   8     2146.72     1994.69    102.91 o 
   0   1   8     2769.68     3027.15    131.08 o 
   1   1   8     1870.24     1779.51     99.64 o 
   2   1   8     1836.81     1573.08     90.49 o 
   3   1   8       76.26       54.70     24.25 o 
   4   1   8     1068.19      914.90     64.94 o 
   5   1   8       15.92       28.13     30.66 o 
   6   1   8        1.31        2.71     31.91 o 
  -7   2   8        4.21       -4.69     35.16 o 
  -6   2   8       33.14       31.51     30.05 o 
  -5   2   8      601.09      568.76     48.39 o 
  -4   2   8       81.53       73.67     23.90 o 
  -3   2   8      824.99      798.40     56.95 o 
  -2   2   8       84.83       62.42     22.53 o 
  -1   2   8     1395.34     1400.96     66.20 o 
   0   2   8      203.00      257.33     23.28 o 
   1   2   8      158.19      130.00     18.35 o 
   2   2   8     4659.98     4291.34    224.59 o 
   3   2   8       35.10       30.31     23.47 o 
   4   2   8      871.22      774.69     58.65 o 
   5   2   8       79.80      133.56     33.44 o 
   6   2   8      107.98       86.84     34.60 o 
  -7   3   8       72.71       53.16     33.86 o 
  -6   3   8      209.01      181.43     35.99 o 
  -5   3   8      359.59      401.41     50.83 o 
  -4   3   8        3.16      -14.44     20.84 o 
  -3   3   8      639.89      621.63     57.62 o 
  -2   3   8      289.45      303.00     27.56 o 
  -1   3   8     1777.95     1802.90     81.77 o 
   0   3   8       23.73       26.84     12.62 o 
   1   3   8      848.67      948.71     53.05 o 
   2   3   8       62.13       76.36     22.17 o 
   3   3   8       14.91       19.22     36.78 o 
   4   3   8      358.13      397.36     42.69 o 
   5   3   8      256.96      262.84     52.83 o 
   6   3   8       23.45      112.39     45.43 o 
  -7   4   8       47.50       40.78     39.84 o 
  -6   4   8      192.65      189.39     37.79 o 
  -5   4   8      191.14      185.99     38.77 o 
  -4   4   8      154.37      158.06     27.78 o 
  -3   4   8      133.80      158.04     32.08 o 
  -2   4   8      373.13      373.57     30.33 o 
  -1   4   8      658.34      691.44     38.60 o 
   0   4   8       27.91       28.76     13.55 o 
   1   4   8     1424.78     1329.21     70.26 o 
   2   4   8     1117.13     1103.00     69.02 o 
   3   4   8     2876.65     2526.52    138.83 o 
   4   4   8      959.25     1057.23     71.94 o 
   5   4   8     1106.49     1014.99     72.87 o 
   6   4   8       10.00       -6.04     33.86 o 
  -7   5   8      191.06      186.70     45.53 o 
  -6   5   8       17.85       22.48     30.69 o 
  -5   5   8      519.04      541.11     51.99 o 
  -4   5   8        8.59       -0.38     22.18 o 
  -3   5   8       92.18       74.17     23.64 o 
  -2   5   8     1636.13     1583.78     98.00 o 
  -1   5   8        3.71       -6.06     13.10 o 
   0   5   8      844.01      888.53     46.33 o 
   1   5   8      151.01      138.77     19.58 o 
   2   5   8       22.52        8.84     19.53 o 
   3   5   8      579.40      578.25     48.41 o 
   4   5   8      281.52      325.61     39.64 o 
   5   5   8      404.59      514.19     50.71 o 
   6   5   8        0.76        8.92     40.63 o 
  -6   6   8       59.48       81.89     46.75 o 
  -5   6   8        0.48       -2.27     26.01 o 
  -4   6   8      574.88      623.10     50.27 o 
  -3   6   8       27.04       -1.60     19.79 o 
  -2   6   8     1199.31     1187.68     65.62 o 
  -1   6   8      498.33      513.29     32.82 o 
   0   6   8      140.35      145.93     18.52 o 
   1   6   8      327.00      309.99     41.86 o 
   2   6   8        6.51       -3.58     20.38 o 
   3   6   8      278.69      364.80     38.43 o 
   4   6   8      389.15      362.32     41.78 o 
   5   6   8      213.66      202.43     39.13 o 
   6   6   8      358.14      398.39    126.21 o 
  -6   7   8        8.13       -9.79     29.44 o 
  -5   7   8      726.59      747.04     58.66 o 
  -4   7   8        1.99      -20.90     22.79 o 
  -3   7   8     2480.84     2453.62    135.58 o 
  -2   7   8     1076.70     1239.60     67.86 o 
  -1   7   8     5892.24     6243.17    287.41 o 
   0   7   8      211.26      316.31     35.93 o 
   1   7   8     3559.86     3582.20    188.94 o 
   2   7   8      170.15      135.76     31.50 o 
   3   7   8      283.70      202.60     45.65 o 
   4   7   8        0.63       17.06     27.52 o 
   5   7   8      188.58      177.73     45.07 o 
   6   7   8       95.49      123.91     49.28 o 
  -6   8   8       92.82       68.31     38.67 o 
  -5   8   8      224.38      308.63     45.74 o 
  -4   8   8      241.81      184.13     39.64 o 
  -3   8   8      778.79      757.87     48.15 o 
  -2   8   8       46.06       19.07     19.17 o 
  -1   8   8      735.85      780.58     51.15 o 
   0   8   8      651.59      764.03     46.86 o 
   1   8   8        3.18       -8.22     29.27 o 
   2   8   8        0.74      -24.97     26.13 o 
   3   8   8        2.62       24.43     30.70 o 
   4   8   8        6.51      -38.15     47.64 o 
   5   8   8      130.84      103.93     43.31 o 
   6   8   8      141.75      134.60     59.11 o 
  -6   9   8       15.48       16.46     36.47 o 
  -5   9   8      327.53      332.65     47.69 o 
  -4   9   8     1171.64     1010.95     79.72 o 
  -3   9   8     1096.60     1189.46     66.81 o 
  -2   9   8     3085.29     3045.16    163.99 o 
  -1   9   8     1645.07     2036.43    114.94 o 
   0   9   8     5176.89     5433.73    251.29 o 
   1   9   8      190.53      244.85     41.39 o 
   2   9   8     2212.90     2109.72    118.12 o 
   3   9   8      148.10      259.61     41.91 o 
   4   9   8       18.00       30.40     44.16 o 
   5   9   8       27.23       28.98     41.19 o 
  -6  10   8      202.39      200.83     60.15 o 
  -5  10   8      122.45      127.52     50.83 o 
  -4  10   8      243.32      234.77     38.79 o 
  -3  10   8        3.72       -9.68     21.57 o 
  -2  10   8      189.17      195.93     26.82 o 
  -1  10   8      238.58      264.61     27.45 o 
   0  10   8      893.82      940.41     55.52 o 
   1  10   8       16.03       -6.75     21.13 o 
   2  10   8       77.38      102.59     26.22 o 
   3  10   8      298.01      212.85     56.15 o 
   4  10   8       47.47      -24.56     43.50 o 
   5  10   8      236.91      230.88     77.78 o 
  -6  11   8      139.10      140.19     45.63 o 
  -5  11   8        3.67        3.32     29.30 o 
  -4  11   8      622.48      602.05     59.28 o 
  -3  11   8      523.58      514.07     44.90 o 
  -2  11   8      222.21      193.98     35.56 o 
  -1  11   8      352.25      342.79     31.41 o 
   0  11   8      946.98     1163.42     81.89 o 
   1  11   8      651.69      698.37     72.02 o 
   2  11   8     1131.85     1294.63    109.55 o 
   3  11   8        6.03       65.03     45.23 o 
   4  11   8       64.29      106.46     53.84 o 
   5  11   8       23.83       74.30     53.39 o 
  -6  12   8        2.66      -19.00     36.80 o 
  -5  12   8      106.32      119.50     60.29 o 
  -4  12   8      695.24      529.35    121.24 o 
  -3  12   8       46.18       71.05     30.63 o 
  -2  12   8      862.41      781.92     57.08 o 
  -1  12   8      128.16      119.32     24.10 o 
   0  12   8     1227.28     1245.86     79.01 o 
   1  12   8      206.54      200.87     34.84 o 
   2  12   8      350.67      366.57     44.80 o 
   3  12   8       94.97      162.95     50.30 o 
   4  12   8     1034.92     1045.30    110.21 o 
   5  12   8       33.82       -1.96     49.68 o 
  -5  13   8        0.55      -40.77     38.25 o 
  -4  13   8      198.56      135.53     54.01 o 
  -3  13   8       17.35        7.02     34.33 o 
  -2  13   8      320.09      355.11     38.13 o 
  -1  13   8       29.96       12.58     22.35 o 
   0  13   8      136.36      166.64     33.35 o 
   1  13   8       69.51       20.74     27.40 o 
   2  13   8      461.65      471.84     52.21 o 
   3  13   8        1.52      -19.60     43.07 o 
   4  13   8       62.90      193.48     59.21 o 
   5  13   8        2.18       37.49     54.28 o 
  -5  14   8      146.38      195.50    151.54 o 
  -4  14   8        0.73      -47.87     31.91 o 
  -3  14   8       86.91       99.56     30.31 o 
  -2  14   8        3.11      -19.11     21.54 o 
  -1  14   8        0.05      -29.77     19.85 o 
   0  14   8      676.14      716.54    143.22 o 
   1  14   8      485.15      495.38     52.50 o 
   2  14   8       21.69       47.83     32.55 o 
   3  14   8      632.98      810.36     93.09 o 
   4  14   8      135.84      109.03     55.55 o 
   5  14   8      269.91      310.09     73.73 o 
  -5  15   8       16.33       -3.35     41.85 o 
  -4  15   8      319.56      351.34     53.59 o 
  -3  15   8       34.13       29.12     27.29 o 
  -2  15   8      271.98      306.90     63.85 o 
  -1  15   8        2.30       15.83     25.73 o 
   0  15   8     1463.55     1156.76    110.92 o 
   1  15   8        5.53      -60.93     40.62 o 
   2  15   8      689.56      731.17     68.79 o 
   3  15   8       24.05      -24.48     47.02 o 
   4  15   8       23.21      -19.36     47.65 o 
  -5  16   8       40.79      146.68     78.19 o 
  -4  16   8       43.09       30.24     36.95 o 
  -3  16   8      172.29      101.08     38.95 o 
  -2  16   8        0.66      -34.50     25.57 o 
  -1  16   8      271.19      216.48     38.94 o 
   0  16   8        3.20      -27.51     30.60 o 
   1  16   8      278.39      224.32     57.36 o 
   2  16   8      365.23      442.86     67.23 o 
   3  16   8       12.10      -42.39     47.32 o 
   4  16   8       12.36        1.34     53.25 o 
  -4  17   8       65.07       75.11     40.06 o 
  -3  17   8      842.19      897.20     80.26 o 
  -2  17   8        3.05       23.62     30.00 o 
  -1  17   8      906.42     1044.17     85.60 o 
   0  17   8      128.62      139.97     47.65 o 
   1  17   8      941.85      916.55    295.01 o 
   2  17   8      105.66       59.38     52.73 o 
   3  17   8      249.17      485.03    113.61 o 
   4  17   8       35.83      -54.32     53.42 o 
  -4  18   8       94.05      102.91     48.66 o 
  -3  18   8       49.33       60.07     34.38 o 
  -2  18   8      259.86      309.28     47.45 o 
  -1  18   8       28.32       -5.99     29.12 o 
   0  18   8       35.81       10.39     38.04 o 
   1  18   8       20.12      -31.27     36.72 o 
   2  18   8        3.16       37.15     43.11 o 
   3  18   8        0.06       13.11     77.03 o 
  -4  19   8       53.25       30.02     37.05 o 
  -3  19   8       97.97       87.20     52.65 o 
  -2  19   8      493.75      469.49     57.32 o 
  -1  19   8       49.62       60.13     82.28 o 
   0  19   8      189.86      142.14     47.42 o 
   1  19   8       17.67       48.18     41.14 o 
   2  19   8        3.64      -47.90     42.05 o 
   3  19   8       16.48      -44.31     76.20 o 
  -3  20   8       29.27       44.85     36.51 o 
  -2  20   8       11.92       19.50     31.96 o 
  -1  20   8        0.40      -17.08     40.00 o 
   0  20   8        1.90       24.26     45.21 o 
   1  20   8       55.65      194.06     53.95 o 
   2  20   8        0.79      -17.77     47.23 o 
  -2  21   8        5.48        9.77     33.25 o 
  -1  21   8       23.07       46.31     46.96 o 
   0  21   8        4.90       39.27     47.47 o 
   1  21   8       10.76      -58.77     39.18 o 
   2  21   8        0.23      -55.08     66.19 o 
  -1  22   8       76.00       -5.43     88.14 o 
   0  22   8       15.81      -13.43     44.25 o 
   1  22   8        0.26      130.46     72.75 o 
  -5   0   9       35.57      -20.00     35.81 o 
  -3   0   9       18.51       -7.59     39.76 o 
  -1   0   9     4159.14     4397.45    264.97 o 
   1   0   9     7714.20     6942.90    544.15 o 
   3   0   9      140.59       98.24     36.84 o 
   5   0   9      976.03      847.22    124.45 o 
  -6   1   9       18.64       31.05     32.01 o 
  -5   1   9        7.34       35.96     26.92 o 
  -4   1   9      158.38      169.02     31.00 o 
  -3   1   9      105.60      153.51     27.14 o 
  -2   1   9     1642.75     1525.24    101.10 o 
  -1   1   9     2205.01     2357.10    104.62 o 
   0   1   9     2431.71     2638.91    115.53 o 
   1   1   9      122.77      118.46     23.76 o 
   2   1   9     1424.48     1408.44     85.34 o 
   3   1   9      499.65      354.41     37.10 o 
   4   1   9        0.42       -7.87     26.50 o 
   5   1   9     1079.74      940.95    159.21 o 
   6   1   9        3.37      -54.88     41.47 o 
  -6   2   9        1.64      -11.00     30.50 o 
  -5   2   9      904.30      977.61     69.62 o 
  -4   2   9      109.97       71.85     26.09 o 
  -3   2   9      391.79      343.72     40.01 o 
  -2   2   9       90.45       77.45     30.15 o 
  -1   2   9     2316.42     2336.17    103.73 o 
   0   2   9      207.29      230.77     20.46 o 
   1   2   9     2256.21     2137.61    118.00 o 
   2   2   9     1724.55     1598.70     93.52 o 
   3   2   9        7.34      -22.59     22.69 o 
   4   2   9      836.33      807.28     61.41 o 
   5   2   9      529.17      466.48     49.66 o 
   6   2   9       55.60       27.53     40.84 o 
  -6   3   9        7.31       10.76     30.34 o 
  -5   3   9      181.75      167.67     33.61 o 
  -4   3   9        2.79       -4.30     23.62 o 
  -3   3   9      472.57      439.89     40.62 o 
  -2   3   9      483.12      497.43     36.77 o 
  -1   3   9      449.38      504.53     31.98 o 
   0   3   9      479.26      586.09     38.65 o 
   1   3   9      667.94      614.27     46.48 o 
   2   3   9     1059.32     1116.82     71.28 o 
   3   3   9       25.78       72.27     30.56 o 
   4   3   9      107.43      149.73     36.45 o 
   5   3   9      771.16      721.60     75.70 o 
   6   3   9      110.01      122.82     40.26 o 
  -6   4   9      760.98      641.13     57.75 o 
  -5   4   9      734.76      848.35     77.77 o 
  -4   4   9     1664.47     1634.10    122.74 o 
  -3   4   9       49.41       41.63     22.72 o 
  -2   4   9     1885.59     1826.85     93.58 o 
  -1   4   9      681.80      707.07     40.23 o 
   0   4   9      399.76      448.92     33.47 o 
   1   4   9      204.98      182.39     27.43 o 
   2   4   9      203.00      166.28     31.97 o 
   3   4   9       89.52      112.36     32.10 o 
   4   4   9      223.90      277.76     39.59 o 
   5   4   9       31.77      129.45     36.71 o 
   6   4   9       75.06      168.13     48.38 o 
  -6   5   9        3.03       12.95     30.36 o 
  -5   5   9       10.89       16.84     27.61 o 
  -4   5   9      138.90      158.29     31.08 o 
  -3   5   9      110.32       94.42     25.04 o 
  -2   5   9      506.18      490.27     37.36 o 
  -1   5   9      516.04      472.66     31.11 o 
   0   5   9      555.06      593.31     47.47 o 
   1   5   9        7.49        6.38     21.00 o 
   2   5   9       14.55       50.38     23.65 o 
   3   5   9        1.25       -3.75     25.41 o 
   4   5   9      376.04      375.76     44.35 o 
   5   5   9       77.16      106.06     36.95 o 
  -6   6   9      348.96      468.96    117.55 o 
  -5   6   9       82.80       83.17     29.09 o 
  -4   6   9      723.65      735.91     65.83 o 
  -3   6   9     1056.65     1049.67     69.23 o 
  -2   6   9      963.31      916.99     55.21 o 
  -1   6   9       82.82       76.10     18.02 o 
   0   6   9      727.05      736.19     45.90 o 
   1   6   9      733.02      751.38     59.34 o 
   2   6   9      596.15      438.59     40.90 o 
   3   6   9        4.77      -32.37     22.96 o 
   4   6   9      188.05      239.28     38.37 o 
   5   6   9      184.86      155.15     39.76 o 
  -6   7   9       18.53       77.50     36.54 o 
  -5   7   9       16.80       16.01     44.29 o 
  -4   7   9       68.51       50.79     27.53 o 
  -3   7   9      182.92      208.26     31.44 o 
  -2   7   9      823.24      880.96     54.30 o 
  -1   7   9     1024.43     1264.93     70.25 o 
   0   7   9      777.19      889.40     60.65 o 
   1   7   9       15.61      -10.27     17.40 o 
   2   7   9      649.18      610.10     49.48 o 
   3   7   9       53.31       74.03     29.16 o 
   4   7   9       94.29       68.89     31.21 o 
   5   7   9       45.65      -12.34     38.14 o 
  -6   8   9        3.65       29.95     37.31 o 
  -5   8   9        5.51      -46.11     30.74 o 
  -4   8   9      163.68      147.46     40.28 o 
  -3   8   9      633.97      715.30     54.25 o 
  -2   8   9     1360.74     1443.77     78.65 o 
  -1   8   9      189.42      228.07     27.99 o 
   0   8   9     1898.59     2042.88    115.21 o 
   1   8   9      377.84      324.83     34.33 o 
   2   8   9     1612.55     1586.40    139.10 o 
   3   8   9      532.83      557.35     50.54 o 
   4   8   9      781.15      874.98     78.77 o 
   5   8   9        1.42      -21.56     45.36 o 
  -6   9   9        1.91       11.37     35.72 o 
  -5   9   9        7.06        5.77     43.82 o 
  -4   9   9        1.37       33.65     30.11 o 
  -3   9   9      226.06      178.84     31.72 o 
  -2   9   9      285.63      263.16     30.20 o 
  -1   9   9     1896.96     2137.85    120.85 o 
   0   9   9      636.97      749.95     54.97 o 
   1   9   9     2628.25     2578.46    141.33 o 
   2   9   9       56.26      107.55     41.58 o 
   3   9   9      486.20      516.61     66.73 o 
   4   9   9      106.58       73.48     44.80 o 
   5   9   9        0.92       -1.45     39.46 o 
  -6  10   9      201.47       87.39     55.35 o 
  -5  10   9       13.20       48.42     35.88 o 
  -4  10   9      410.19      419.31     50.15 o 
  -3  10   9      723.85      619.37     57.95 o 
  -2  10   9      131.43      101.57     24.07 o 
  -1  10   9     1584.03     1770.24    107.83 o 
   0  10   9        8.20      -17.03     26.38 o 
   1  10   9     1121.56     1270.67     82.72 o 
   2  10   9       40.94       44.17     32.03 o 
   3  10   9     1417.25     1590.78    142.83 o 
   4  10   9        5.87       11.07     46.93 o 
   5  10   9       37.21       10.92     41.84 o 
  -6  11   9        3.17       19.92     37.02 o 
  -5  11   9       11.03      -29.65     43.71 o 
  -4  11   9      212.44      203.73     54.71 o 
  -3  11   9      154.86      190.03     36.66 o 
  -2  11   9      508.24      542.67     55.38 o 
  -1  11   9      408.64      404.67     34.79 o 
   0  11   9      165.19      252.70     33.96 o 
   1  11   9      150.56      220.27     32.52 o 
   2  11   9       70.39       48.00     41.17 o 
   3  11   9      446.72      540.50     76.70 o 
   4  11   9      106.18       67.65     52.92 o 
   5  11   9       22.40       14.19     44.66 o 
  -5  12   9      119.58       95.56     44.41 o 
  -4  12   9       27.32      -10.88     35.93 o 
  -3  12   9     1307.86     1143.82    176.95 o 
  -2  12   9       15.92      -14.45     22.43 o 
  -1  12   9     1089.77     1245.58     70.64 o 
   0  12   9       75.50      100.95     36.38 o 
   1  12   9        1.12       -4.17     26.49 o 
   2  12   9      118.52      114.91     46.15 o 
   3  12   9      347.17      437.08     68.67 o 
   4  12   9       10.92      -20.26     49.13 o 
   5  12   9       27.37       -9.91     51.04 o 
  -5  13   9      125.21      106.14     50.34 o 
  -4  13   9        5.90       -3.07     39.08 o 
  -3  13   9      118.90       84.29     27.67 o 
  -2  13   9       72.40       60.43     25.24 o 
  -1  13   9      323.56      349.50     56.81 o 
   0  13   9       46.71       49.24     29.15 o 
   1  13   9      111.78       98.76     32.51 o 
   2  13   9        8.88       17.83     44.69 o 
   3  13   9      275.37      308.51     62.03 o 
   4  13   9       22.98       -0.56     50.26 o 
  -5  14   9        9.68       25.20     52.58 o 
  -4  14   9      379.68      393.16     78.25 o 
  -3  14   9      280.97      308.55     38.84 o 
  -2  14   9      159.75      183.21     32.64 o 
  -1  14   9      505.00      616.10     62.67 o 
   0  14   9        4.81       11.10     33.44 o 
   1  14   9      136.02       79.46     32.10 o 
   2  14   9       72.12       64.03     47.65 o 
   3  14   9      379.73      360.91     69.65 o 
   4  14   9       32.50       65.67     53.19 o 
  -5  15   9        1.18      -26.71     38.85 o 
  -4  15   9        7.61       49.63     36.48 o 
  -3  15   9      102.71      106.86     29.99 o 
  -2  15   9       63.44       91.51     29.64 o 
  -1  15   9      112.45      160.60     47.93 o 
   0  15   9        3.79        4.86     34.23 o 
   1  15   9      391.13      466.60     99.39 o 
   2  15   9      165.64       85.07     50.74 o 
   3  15   9      179.98      177.81     59.32 o 
   4  15   9      100.76       14.73     58.29 o 
  -4  16   9       15.73      -37.62     34.40 o 
  -3  16   9       62.89       32.08     31.85 o 
  -2  16   9       55.20       76.65     33.60 o 
  -1  16   9      266.85      305.16     58.39 o 
   0  16   9      153.39      254.93     58.15 o 
   1  16   9      178.97      212.50     49.86 o 
   2  16   9      188.97       46.94     72.48 o 
   3  16   9      284.95      361.87     84.14 o 
   4  16   9      193.64      171.71     93.42 o 
  -4  17   9      100.46       71.46     38.77 o 
  -3  17   9        0.95      -42.47     28.31 o 
  -2  17   9      299.93      397.46     72.75 o 
  -1  17   9       13.48      -15.01     38.11 o 
   0  17   9      344.00      354.63     61.77 o 
   1  17   9       12.28       21.99     39.03 o 
   2  17   9      252.02      262.03     59.69 o 
   3  17   9        0.12       26.44     76.27 o 
  -4  18   9       42.44       35.69     58.26 o 
  -3  18   9       99.56       71.23     43.01 o 
  -2  18   9      274.35      232.62     43.34 o 
  -1  18   9       12.46      -23.76     38.94 o 
   0  18   9      330.38      530.40     75.11 o 
   1  18   9       55.51       56.56     40.66 o 
   2  18   9       93.30      186.14     76.13 o 
   3  18   9        2.12        4.90     77.38 o 
  -3  19   9       88.72       88.06     38.64 o 
  -2  19   9        0.10       20.00     46.40 o 
  -1  19   9      311.09      330.15     66.82 o 
   0  19   9       29.67        5.63     41.75 o 
   1  19   9       85.87       71.61     71.65 o 
   2  19   9        5.34       13.73     47.41 o 
  -2  20   9       62.25       33.09     58.98 o 
  -1  20   9       39.44       26.29     45.74 o 
   0  20   9        8.13        2.84     41.68 o 
   1  20   9       56.40      -44.18     41.67 o 
   2  20   9        6.86       75.65     61.50 o 
  -2  21   9       33.77      -13.46     82.21 o 
  -1  21   9       63.28       80.17     50.63 o 
   0  21   9       26.65       61.76     70.82 o 
   1  21   9       28.01       21.81     60.74 o 
  -6   0  10      194.33      182.92     90.90 o 
  -4   0  10      317.20      288.87     80.69 o 
  -2   0  10     1141.36     1071.42    100.65 o 
   0   0  10     3047.28     3099.79    235.64 o 
   2   0  10     5427.11     4369.86    326.35 o 
   4   0  10      220.71      167.17     70.37 o 
  -6   1  10       10.49       50.01     31.97 o 
  -5   1  10       18.34        1.47     25.75 o 
  -4   1  10      348.05      401.71     42.56 o 
  -3   1  10      342.47      324.55     38.63 o 
  -2   1  10      914.50      927.26     63.95 o 
  -1   1  10       84.33       72.77     18.05 o 
   0   1  10      122.01      145.39     28.46 o 
   1   1  10        9.61       14.63     30.61 o 
   2   1  10     3888.25     3478.43    186.82 o 
   3   1  10       81.18       94.21     28.40 o 
   4   1  10      289.85      331.24     42.82 o 
   5   1  10       27.12       45.99     31.64 o 
  -6   2  10        0.92      -19.06     36.60 o 
  -5   2  10       86.63       61.99     30.46 o 
  -4   2  10        2.45      -13.12     23.29 o 
  -3   2  10       19.02       -1.94     25.49 o 
  -2   2  10      357.50      298.36     34.49 o 
  -1   2  10     1003.73     1006.58     53.66 o 
   0   2  10       57.01       51.21     24.88 o 
   1   2  10     1041.85     1127.78     72.31 o 
   2   2  10        2.77        7.70     22.01 o 
   3   2  10      694.92      602.63     50.93 o 
   4   2  10       10.23       27.80     31.42 o 
   5   2  10      307.65      225.98     41.97 o 
  -6   3  10       50.54       91.26     33.99 o 
  -5   3  10       62.44       60.35     30.01 o 
  -4   3  10     2243.24     2241.11    128.67 o 
  -3   3  10      442.32      425.79     41.49 o 
  -2   3  10     3828.35     3684.25    197.06 o 
  -1   3  10       94.63       56.31     17.53 o 
   0   3  10     1724.38     1848.77     94.84 o 
   1   3  10     1070.52      978.42     73.59 o 
   2   3  10     2165.82     1861.76    107.64 o 
   3   3  10      709.42      599.03     50.13 o 
   4   3  10        0.59        4.51     29.62 o 
   5   3  10      302.37      239.40     78.61 o 
  -6   4  10       94.71       45.34     33.60 o 
  -5   4  10      148.16      125.39     33.88 o 
  -4   4  10      137.63      130.21     31.54 o 
  -3   4  10      169.55      159.13     34.03 o 
  -2   4  10      469.45      447.87     42.01 o 
  -1   4  10        0.71       28.38     21.86 o 
   0   4  10      176.20      194.86     24.95 o 
   1   4  10        3.20       -3.45     22.05 o 
   2   4  10       11.10      -12.24     23.93 o 
   3   4  10      134.63      133.74     31.52 o 
   4   4  10        6.56      -29.43     28.90 o 
   5   4  10       52.62       97.78     36.84 o 
  -6   5  10       51.55       63.88     34.22 o 
  -5   5  10      636.64      605.74     61.37 o 
  -4   5  10       65.43       81.19     28.48 o 
  -3   5  10     2408.09     2452.44    182.48 o 
  -2   5  10        9.46        6.65     29.79 o 
  -1   5  10     2725.85     2909.36    150.23 o 
   0   5  10      117.46      120.75     22.17 o 
   1   5  10     2377.16     2248.13    126.29 o 
   2   5  10      622.50      644.76     51.52 o 
   3   5  10      483.10      450.38     55.58 o 
   4   5  10      147.03       92.39     63.12 o 
   5   5  10       30.53       26.68     37.48 o 
  -6   6  10      158.68      116.79     40.02 o 
  -5   6  10        3.54       20.54     30.31 o 
  -4   6  10      213.65      167.45     33.50 o 
  -3   6  10       15.15      -18.02     24.11 o 
  -2   6  10      668.20      713.86     48.73 o 
  -1   6  10       81.85       83.89     22.25 o 
   0   6  10      963.05     1035.37     60.66 o 
   1   6  10        6.87       17.92     23.39 o 
   2   6  10      285.34      237.43     39.43 o 
   3   6  10        4.49       -6.02     44.06 o 
   4   6  10       28.78      -14.69     31.51 o 
   5   6  10       99.18      131.56     40.43 o 
  -6   7  10      116.65      121.29     47.88 o 
  -5   7  10      173.23      132.12     41.58 o 
  -4   7  10       78.99       56.79     32.03 o 
  -3   7  10      186.83      219.51     53.32 o 
  -2   7  10      725.14      745.56     62.15 o 
  -1   7  10       66.32       95.83     24.34 o 
   0   7  10      852.30      932.63     56.64 o 
   1   7  10      493.32      546.52     46.89 o 
   2   7  10      161.59      171.10     31.64 o 
   3   7  10      679.45      672.55     56.16 o 
   4   7  10       53.26       72.03     33.55 o 
   5   7  10      140.57      111.51     45.47 o 
  -6   8  10       35.10       67.04     37.69 o 
  -5   8  10      220.95      263.75     45.92 o 
  -4   8  10        7.58       -0.10     28.37 o 
  -3   8  10       26.40       37.08     26.13 o 
  -2   8  10      262.72      255.20     30.73 o 
  -1   8  10      104.47      127.90     29.77 o 
   0   8  10      195.37      268.41     28.87 o 
   1   8  10      867.07     1025.76     69.22 o 
   2   8  10      108.10       20.21     26.77 o 
   3   8  10      221.60      227.71     39.42 o 
   4   8  10      186.50      104.38     43.32 o 
   5   8  10      131.43      142.63     49.10 o 
  -6   9  10       61.76      133.77     80.00 o 
  -5   9  10        4.36       22.10     34.38 o 
  -4   9  10        1.53       19.80     29.68 o 
  -3   9  10       76.51      100.24     29.30 o 
  -2   9  10       82.61       55.87     23.25 o 
  -1   9  10      196.30      178.77     43.04 o 
   0   9  10      112.85      149.59     24.95 o 
   1   9  10      171.25      175.72     40.25 o 
   2   9  10       52.86       56.59     28.61 o 
   3   9  10      441.04      457.31     75.52 o 
   4   9  10      289.98      328.94     54.98 o 
   5   9  10       39.35      -23.18     42.92 o 
  -5  10  10       89.73       62.24     35.83 o 
  -4  10  10       94.01       84.92     34.00 o 
  -3  10  10      441.97      331.40     44.69 o 
  -2  10  10       61.86       41.33     24.06 o 
  -1  10  10       64.52       68.83     27.75 o 
   0  10  10      113.83      157.26     37.38 o 
   1  10  10        0.75      -45.27     30.18 o 
   2  10  10      763.75      714.97     66.88 o 
   3  10  10       53.80       56.50     39.08 o 
   4  10  10      374.27      310.38     54.14 o 
   5  10  10        1.49       49.63     75.03 o 
  -5  11  10       31.43       -2.79     35.68 o 
  -4  11  10      115.91        7.62     55.18 o 
  -3  11  10      451.01      408.92     50.10 o 
  -2  11  10      166.46       80.60     34.11 o 
  -1  11  10      374.37      405.06     42.71 o 
   0  11  10     1146.42     1187.41     78.41 o 
   1  11  10       43.68       22.71     36.25 o 
   2  11  10      196.86      227.95     76.44 o 
   3  11  10      129.87       88.27     51.48 o 
   4  11  10      476.09      490.24     63.69 o 
  -5  12  10        3.04       -7.68     33.34 o 
  -4  12  10       20.62      -43.86     29.24 o 
  -3  12  10        2.26       37.83     40.41 o 
  -2  12  10      127.89       98.56     26.51 o 
  -1  12  10       82.41       79.56     29.21 o 
   0  12  10        1.83        0.33     35.86 o 
   1  12  10        4.10       10.67     27.56 o 
   2  12  10        1.54       -3.61     45.24 o 
   3  12  10       98.29      162.54     58.23 o 
   4  12  10      151.57      204.54     62.48 o 
  -5  13  10       24.85      -22.12     41.96 o 
  -4  13  10      561.46      426.35     99.98 o 
  -3  13  10      189.05      155.62     48.23 o 
  -2  13  10      936.16     1019.28     81.60 o 
  -1  13  10      316.63      354.98     56.00 o 
   0  13  10     1037.43     1211.77     91.40 o 
   1  13  10       88.54       56.52     31.61 o 
   2  13  10       64.99      117.55     60.50 o 
   3  13  10       14.41       23.72     49.67 o 
   4  13  10      272.57      368.86     74.25 o 
  -5  14  10       34.49      147.48     73.31 o 
  -4  14  10       15.80       53.90     58.36 o 
  -3  14  10      126.21       99.91     35.25 o 
  -2  14  10       36.99       32.27     25.95 o 
  -1  14  10       20.48        5.73     35.35 o 
   0  14  10       52.03       87.75     39.59 o 
   1  14  10       84.77      110.55     35.88 o 
   2  14  10       40.45       27.74     50.19 o 
   3  14  10       16.11      -50.23     46.20 o 
   4  14  10       88.94       43.45    123.00 o 
  -4  15  10        0.22        6.81     35.26 o 
  -3  15  10      124.76      106.24     70.46 o 
  -2  15  10       18.95       17.67     26.63 o 
  -1  15  10      487.25      656.05    106.26 o 
   0  15  10       10.88        0.10     44.18 o 
   1  15  10      284.42      349.72     59.46 o 
   2  15  10        0.10      -25.51     49.85 o 
   3  15  10       75.00       87.31     57.01 o 
  -4  16  10       15.90       32.04     36.23 o 
  -3  16  10       42.77        5.66     26.87 o 
  -2  16  10       24.73       39.89     29.46 o 
  -1  16  10       40.69       17.22     48.90 o 
   0  16  10       26.27        6.34     37.68 o 
   1  16  10       18.40      -13.47     47.04 o 
   2  16  10      169.97      125.35     84.00 o 
   3  16  10      145.43       27.99     83.66 o 
  -3  17  10        5.82      -41.86     35.47 o 
  -2  17  10        9.75      -37.59     62.16 o 
  -1  17  10       20.89       19.52     46.07 o 
   0  17  10       36.18       72.18     99.05 o 
   1  17  10       78.51      128.40     47.73 o 
   2  17  10       20.15      111.27     86.90 o 
  -3  18  10        0.16      -49.48     32.98 o 
  -2  18  10       27.33       -2.82     45.67 o 
  -1  18  10       90.71       -1.72     39.51 o 
   0  18  10      148.62      112.22     47.68 o 
   1  18  10       99.31       50.00     44.38 o 
   2  18  10       70.36      -22.50     75.72 o 
  -2  19  10       25.50       79.64     50.88 o 
  -1  19  10       86.37      108.49     46.80 o 
   0  19  10        1.55       -9.60     38.88 o 
   1  19  10      168.90      169.11     94.87 o 
  -1  20  10        1.04       13.34     46.45 o 
   0  20  10       25.32       57.01     51.94 o 
   1  20  10       75.15       91.46     63.02 o 
  -5   0  11      429.70      377.10     64.46 o 
  -3   0  11     1111.61     1222.16    131.59 o 
  -1   0  11     1924.01     2245.06    192.29 o 
   1   0  11      460.37      531.39     64.82 o 
   3   0  11       39.62       23.82     43.56 o 
   5   0  11      238.82      193.17     58.14 o 
  -6   1  11       11.88       34.25     33.09 o 
  -5   1  11      232.76      159.87     36.28 o 
  -4   1  11      123.04       95.82     31.03 o 
  -3   1  11       43.11       67.75     28.91 o 
  -2   1  11      309.23      292.88     36.70 o 
  -1   1  11      135.10      123.22     25.33 o 
   0   1  11       10.56      -20.14     25.18 o 
   1   1  11       64.29       56.49     26.70 o 
   2   1  11      345.61      333.87     38.59 o 
   3   1  11      431.71      356.18     42.04 o 
   4   1  11       36.17       27.21     48.18 o 
   5   1  11       19.79       45.25     35.98 o 
  -6   2  11      145.47      141.55     38.21 o 
  -5   2  11       19.21       30.23     31.37 o 
  -4   2  11       97.41       90.20     29.03 o 
  -3   2  11      803.54      892.19     65.77 o 
  -2   2  11      108.53      124.59     28.65 o 
  -1   2  11     1184.62     1502.20     94.10 o 
   0   2  11        9.24       23.06     25.21 o 
   1   2  11      690.62      682.05     94.19 o 
   2   2  11       49.22       67.43     27.23 o 
   3   2  11     1145.05      913.07     66.94 o 
   4   2  11      143.17      135.15     36.59 o 
   5   2  11      329.04      253.51     45.06 o 
  -6   3  11       11.54      -16.86     32.20 o 
  -5   3  11        1.02      -13.51     30.30 o 
  -4   3  11       65.28       -0.08     27.15 o 
  -3   3  11     1067.76     1137.60     76.82 o 
  -2   3  11       20.10      -32.48     32.06 o 
  -1   3  11      297.53      265.32     34.43 o 
   0   3  11       29.66       81.39     26.49 o 
   1   3  11      500.33      493.29     44.27 o 
   2   3  11       63.71       22.74     25.39 o 
   3   3  11       26.16       19.41     29.37 o 
   4   3  11       92.98       75.61     34.56 o 
   5   3  11      129.41      155.89     41.25 o 
  -6   4  11       73.53       46.38     32.56 o 
  -5   4  11       11.84       33.32     31.40 o 
  -4   4  11       64.37       72.14     31.34 o 
  -3   4  11      295.37      295.07     54.74 o 
  -2   4  11      535.71      638.07     52.19 o 
  -1   4  11      710.84      853.97    108.33 o 
   0   4  11     1523.84     1680.87    130.74 o 
   1   4  11       51.66       28.80     25.71 o 
   2   4  11      663.01      603.50     51.26 o 
   3   4  11      282.45      234.82     67.43 o 
   4   4  11      713.28      658.65     58.64 o 
   5   4  11       47.61       -4.32     35.35 o 
  -6   5  11        6.73       21.09     36.77 o 
  -5   5  11      139.61      128.89     35.40 o 
  -4   5  11      120.26      148.76     33.39 o 
  -3   5  11        2.08      -11.98     25.15 o 
  -2   5  11      655.68      714.41     58.90 o 
  -1   5  11      232.84      207.36     32.17 o 
   0   5  11        7.33        5.81     23.72 o 
   1   5  11       14.21        7.12     25.34 o 
   2   5  11       37.42        4.81     26.42 o 
   3   5  11      244.13      237.55     38.65 o 
   4   5  11       91.85      119.74     37.60 o 
   5   5  11       21.86        5.70     37.68 o 
  -6   6  11       71.58       96.98     68.54 o 
  -5   6  11       19.03       27.57     31.40 o 
  -4   6  11      219.20      226.13     38.15 o 
  -3   6  11        0.86       -2.29     35.04 o 
  -2   6  11     1452.57     1671.67    101.98 o 
  -1   6  11        2.44        0.48     22.81 o 
   0   6  11     1725.98     2092.59    121.41 o 
   1   6  11     1062.10     1144.25     76.24 o 
   2   6  11      553.87      695.48     56.04 o 
   3   6  11       20.64       37.68     31.41 o 
   4   6  11      392.88      401.20     48.93 o 
   5   6  11        0.99       34.58     69.58 o 
  -5   7  11       68.93       48.00     35.78 o 
  -4   7  11      172.27      106.16     33.59 o 
  -3   7  11       29.10      -25.26     41.58 o 
  -2   7  11      505.32      513.21     47.52 o 
  -1   7  11      644.77      744.85     73.50 o 
   0   7  11      495.14      501.65     63.99 o 
   1   7  11       43.52       -4.22     25.78 o 
   2   7  11        9.51       26.06     28.15 o 
   3   7  11       68.40       57.74     32.72 o 
   4   7  11      312.04      320.33     56.82 o 
  -5   8  11      223.70      174.35     60.26 o 
  -4   8  11      300.47      300.94     57.53 o 
  -3   8  11       68.46        9.37     27.41 o 
  -2   8  11       95.67       70.84     28.60 o 
  -1   8  11       46.49        9.67     25.14 o 
   0   8  11       47.72       48.20     20.88 o 
   1   8  11      609.22      635.49     52.77 o 
   2   8  11       43.69      -11.01     28.27 o 
   3   8  11       10.59       -0.43     48.09 o 
   4   8  11       51.21       37.05     70.01 o 
  -5   9  11       81.32       62.67     36.55 o 
  -4   9  11       78.19       95.27     35.66 o 
  -3   9  11      913.67      925.45    126.76 o 
  -2   9  11       26.66       11.03     23.34 o 
  -1   9  11       45.66       35.49     26.01 o 
   0   9  11        0.05      -22.05     24.45 o 
   1   9  11       40.75       60.15     28.87 o 
   2   9  11        4.98      -21.87     28.06 o 
   3   9  11       50.29       48.15     38.48 o 
   4   9  11      155.61      241.64     52.27 o 
  -5  10  11      238.11      267.99     71.88 o 
  -4  10  11        0.80       27.93     38.37 o 
  -3  10  11       46.52       49.02     31.18 o 
  -2  10  11       41.23       32.34     23.94 o 
  -1  10  11      132.53       95.19     30.04 o 
   0  10  11      428.68      527.27     58.57 o 
   1  10  11      466.55      471.87     46.35 o 
   2  10  11      206.36      152.15     44.55 o 
   3  10  11       15.89       47.82     40.59 o 
   4  10  11      353.73      485.21     64.67 o 
  -5  11  11       28.26       83.06     40.84 o 
  -4  11  11       88.34       60.29     58.93 o 
  -3  11  11      130.98      166.83     38.02 o 
  -2  11  11      437.54      403.68     51.42 o 
  -1  11  11      182.73      152.94     33.69 o 
   0  11  11      167.76      134.70     32.41 o 
   1  11  11      113.40      101.73     40.09 o 
   2  11  11        9.56      -47.20     32.96 o 
   3  11  11       18.25       31.54     39.77 o 
   4  11  11        9.76       38.35     43.29 o 
  -5  12  11       29.68      -12.95     45.85 o 
  -4  12  11        5.39       -6.13     31.84 o 
  -3  12  11      104.10       97.49     43.55 o 
  -2  12  11        1.19      -44.28     30.66 o 
  -1  12  11      842.59      906.42     85.33 o 
   0  12  11       28.14       54.03     28.67 o 
   1  12  11     1402.26     1335.55    178.70 o 
   2  12  11        9.10       19.34     81.52 o 
   3  12  11      480.71      455.68     61.66 o 
   4  12  11        0.56      -13.49     42.58 o 
  -4  13  11       16.28       36.87     43.07 o 
  -3  13  11       50.44       60.16     44.29 o 
  -2  13  11      212.27      171.93     41.55 o 
  -1  13  11      298.97      365.38     52.12 o 
   0  13  11      331.42      257.68     43.54 o 
   1  13  11        1.06       10.10     44.06 o 
   2  13  11       45.32       37.80     51.11 o 
   3  13  11        3.64      -25.14    111.06 o 
  -4  14  11       67.42       37.15     38.04 o 
  -3  14  11       13.22       22.23     31.49 o 
  -2  14  11        9.68       20.08     37.82 o 
  -1  14  11      399.94      344.03     60.65 o 
   0  14  11      248.10      301.19     95.74 o 
   1  14  11      642.22      626.90     81.10 o 
   2  14  11      354.68      441.87     75.11 o 
   3  14  11      102.99      145.70     61.85 o 
  -4  15  11       44.92       86.32     40.23 o 
  -3  15  11      589.87      415.90     94.40 o 
  -2  15  11        0.93      -14.49     37.12 o 
  -1  15  11        5.86       13.21     40.17 o 
   0  15  11       41.41       11.49     36.83 o 
   1  15  11       21.82       91.87     76.69 o 
   2  15  11        0.02      -71.97     47.98 o 
   3  15  11        1.70      -53.16     52.86 o 
  -3  16  11        4.44      -11.52     32.31 o 
  -2  16  11      216.45      240.47     60.02 o 
  -1  16  11        0.58      -28.93     37.59 o 
   0  16  11      109.14      198.22    105.61 o 
   1  16  11       30.82       78.55     79.79 o 
   2  16  11       85.34       75.44     81.93 o 
  -3  17  11       46.47       10.87     78.38 o 
  -2  17  11      135.13      169.22     60.47 o 
  -1  17  11        5.83       -5.11     76.75 o 
   0  17  11        4.93      -24.64     40.72 o 
   1  17  11        1.28       60.26     82.55 o 
   2  17  11       12.10       20.43     78.83 o 
  -2  18  11        7.09      -22.82     38.99 o 
  -1  18  11        4.86       31.92     41.04 o 
   0  18  11       35.71        7.68     43.84 o 
   1  18  11       87.78       -3.52     72.82 o 
  -1  19  11       91.44      191.92     57.63 o 
   0  19  11        1.55       11.20     45.11 o 
  -4   0  12       58.54       87.88     44.05 o 
  -2   0  12       25.48       -8.68     67.19 o 
   0   0  12      523.98      467.23     65.46 o 
   2   0  12      248.96      252.75     53.67 o 
   4   0  12      103.19      121.89     54.59 o 
  -5   1  12       99.88       93.29     34.61 o 
  -4   1  12      265.75      300.70     42.13 o 
  -3   1  12      402.78      366.90     43.54 o 
  -2   1  12     1398.26     1380.08    105.78 o 
  -1   1  12      370.20      403.10     77.09 o 
   0   1  12     2411.11     2552.95    144.07 o 
   1   1  12      170.91      133.00     36.03 o 
   2   1  12      382.51      539.12     70.79 o 
   3   1  12       17.89      -30.79     30.50 o 
   4   1  12      416.77      406.86     49.87 o 
  -5   2  12       19.57       12.48     31.25 o 
  -4   2  12      159.19      151.79     35.48 o 
  -3   2  12       11.28        1.56     26.35 o 
  -2   2  12       39.19       32.42     28.00 o 
  -1   2  12      126.56      213.80     67.81 o 
   0   2  12        1.11       -7.94     27.49 o 
   1   2  12      229.59      231.25     36.28 o 
   2   2  12        4.19      -16.43     26.39 o 
   3   2  12       17.67      -15.93     29.36 o 
   4   2  12      383.28      362.80     60.77 o 
  -5   3  12       36.29       59.16     33.12 o 
  -4   3  12       49.65       45.53     31.82 o 
  -3   3  12      199.01      276.15     39.66 o 
  -2   3  12        0.84      -13.62     24.40 o 
  -1   3  12      257.71      233.90     69.90 o 
   0   3  12      398.08      439.80     45.86 o 
   1   3  12      764.54      750.40     57.72 o 
   2   3  12       10.66       10.77     27.11 o 
   3   3  12      174.81      130.80     35.26 o 
   4   3  12      161.55      146.14     39.85 o 
  -5   4  12       29.35       34.55     31.87 o 
  -4   4  12       73.80       42.56     31.85 o 
  -3   4  12        8.78       39.28     27.84 o 
  -2   4  12      221.73      236.85     35.85 o 
  -1   4  12       53.05       -7.98     35.05 o 
   0   4  12       43.94       62.63     32.58 o 
   1   4  12      392.44      381.62     42.59 o 
   2   4  12       50.72        4.44     28.32 o 
   3   4  12       24.63       21.78     35.90 o 
   4   4  12      362.03      305.86     51.77 o 
  -5   5  12       17.84       28.06     31.55 o 
  -4   5  12        6.86       -0.29     37.53 o 
  -3   5  12       87.10       39.43     29.03 o 
  -2   5  12      102.41       44.22     33.77 o 
  -1   5  12        0.53       -9.28     24.41 o 
   0   5  12      458.72      496.23     46.91 o 
   1   5  12      651.93      731.40     58.47 o 
   2   5  12        0.33       -1.63     28.23 o 
   3   5  12      760.36      795.01     92.78 o 
   4   5  12        2.16      -43.56     44.83 o 
  -5   6  12       77.52       48.95     49.73 o 
  -4   6  12        3.07      -39.63     31.11 o 
  -3   6  12      160.74       91.80     32.02 o 
  -2   6  12      192.77      196.58     43.12 o 
  -1   6  12       30.05       18.55     25.90 o 
   0   6  12      200.13      372.49     52.10 o 
   1   6  12       77.95       83.16     32.48 o 
   2   6  12      496.74      487.24     59.50 o 
   3   6  12       39.02      -19.16     31.76 o 
   4   6  12       72.72       24.44     37.37 o 
  -5   7  12      242.67      194.24     87.33 o 
  -4   7  12        2.52        0.22     56.30 o 
  -3   7  12      331.32      375.58     82.15 o 
  -2   7  12      120.18       43.28     34.16 o 
  -1   7  12      939.75      993.67     71.35 o 
   0   7  12        5.00       69.00     36.77 o 
   1   7  12      851.16      977.69     88.50 o 
   2   7  12       90.52       59.45     32.22 o 
   3   7  12      446.35      481.87     75.66 o 
   4   7  12       79.32       76.82     39.05 o 
  -5   8  12        0.70       43.50     36.40 o 
  -4   8  12       33.09       39.84     31.40 o 
  -3   8  12        6.98        9.34     28.50 o 
  -2   8  12       41.79       61.47     33.57 o 
  -1   8  12      300.43      382.25     43.24 o 
   0   8  12        4.84       41.04     35.85 o 
   1   8  12      283.51      292.60     39.76 o 
   2   8  12      148.74      153.31     41.53 o 
   3   8  12        1.93      -37.80     31.66 o 
   4   8  12       39.59       37.39     44.70 o 
  -5   9  12       63.71       42.90     39.49 o 
  -4   9  12      468.34      497.64    109.71 o 
  -3   9  12      169.33      179.13     36.30 o 
  -2   9  12      769.59      863.62     77.51 o 
  -1   9  12      240.90      354.65     42.39 o 
   0   9  12       75.22       94.83     40.27 o 
   1   9  12      157.97      243.39     44.98 o 
   2   9  12      340.71      287.91     43.30 o 
   3   9  12      168.98      133.52     44.59 o 
   4   9  12        1.59       28.37     52.63 o 
  -4  10  12        0.07      -21.70     32.35 o 
  -3  10  12       12.12       32.74     31.63 o 
  -2  10  12      160.44      206.09     42.25 o 
  -1  10  12       18.66        5.91     27.62 o 
   0  10  12       36.27       21.59     37.90 o 
   1  10  12      113.65       73.22     31.76 o 
   2  10  12       40.45       17.50     36.70 o 
   3  10  12        1.11        7.37     39.66 o 
  -4  11  12      207.84      157.29     82.47 o 
  -3  11  12       72.52       41.75     34.79 o 
  -2  11  12      572.22      520.62     70.60 o 
  -1  11  12        9.29        8.81     37.80 o 
   0  11  12      144.13      175.18     45.14 o 
   1  11  12       27.25       31.98     30.79 o 
   2  11  12      317.17      423.71     58.42 o 
   3  11  12       49.79       83.40     44.54 o 
  -4  12  12       20.67       31.07     34.30 o 
  -3  12  12       35.19       -5.20     39.82 o 
  -2  12  12        0.80      -26.10     40.23 o 
  -1  12  12       24.43       43.49     33.73 o 
   0  12  12      218.05      170.73     50.39 o 
   1  12  12        0.36       30.49     35.99 o 
   2  12  12      290.97      248.59     47.73 o 
   3  12  12        0.03       35.34     44.14 o 
  -4  13  12       67.93       25.09     43.45 o 
  -3  13  12       24.98       10.15     29.47 o 
  -2  13  12       72.79       23.26     40.39 o 
  -1  13  12        0.80       10.86     33.78 o 
   0  13  12       10.03      -59.07     43.44 o 
   1  13  12        2.06       -1.71     47.68 o 
   2  13  12      402.59      331.49     70.19 o 
   3  13  12       26.37       82.62     52.85 o 
  -3  14  12       71.19       39.06    100.81 o 
  -2  14  12       47.23      -18.00     34.07 o 
  -1  14  12       49.08       34.55     60.84 o 
   0  14  12        6.21      -74.34     63.23 o 
   1  14  12       74.74      152.00     58.53 o 
   2  14  12       24.93       36.16     61.95 o 
  -3  15  12        0.37      -37.67     41.37 o 
  -2  15  12      658.35      639.52    116.96 o 
  -1  15  12      150.57      132.80     48.71 o 
   0  15  12       80.74       59.02     79.31 o 
   1  15  12       64.92      175.80     90.35 o 
   2  15  12       94.05       97.59     57.32 o 
  -2  16  12       43.33        8.34     47.55 o 
  -1  16  12        4.96       32.78     46.04 o 
   0  16  12       72.28      -50.66     69.09 o 
   1  16  12        0.93      -28.71     70.06 o 
  -2  17  12       24.56       21.27     89.39 o 
  -1  17  12      209.37      233.05     58.10 o 
   0  17  12       12.90       -1.41     41.68 o 
  -5   0  13       87.81      126.65     53.05 o 
  -3   0  13     1084.65     1009.74    110.33 o 
  -1   0  13      485.23      587.95    130.73 o 
   1   0  13     2432.91     2503.62    201.60 o 
   3   0  13      698.44      514.05    188.82 o 
  -5   1  13        4.09       15.33     32.06 o 
  -4   1  13       52.67       38.40     31.98 o 
  -3   1  13       78.89       57.05     31.63 o 
  -2   1  13       67.63      185.41     74.34 o 
  -1   1  13       10.62       11.37     92.49 o 
   0   1  13        0.17      -30.84     43.28 o 
   1   1  13       59.08       79.85     32.20 o 
   2   1  13      137.62       77.71     33.40 o 
   3   1  13      125.68      100.76     37.34 o 
   4   1  13       43.15      -29.06     34.41 o 
  -5   2  13      179.44      142.65     37.03 o 
  -4   2  13       50.51       55.99     33.59 o 
  -3   2  13      635.43      539.63     52.74 o 
  -2   2  13      207.25      265.72     49.45 o 
  -1   2  13       15.58       58.60    101.36 o 
   0   2  13      563.23      567.91     64.33 o 
   1   2  13     1119.32     1220.77     90.96 o 
   2   2  13      624.78      574.12    110.53 o 
   3   2  13       54.10      117.15     37.90 o 
   4   2  13      179.55      220.36     72.10 o 
  -5   3  13      100.11       90.46     37.03 o 
  -4   3  13       16.29       -3.21     31.81 o 
  -3   3  13      904.06      932.10     70.72 o 
  -2   3  13       29.00       59.48     57.95 o 
  -1   3  13        7.15       88.85     93.25 o 
   0   3  13       15.22      -40.33     36.28 o 
   1   3  13      396.36      394.72     45.89 o 
   2   3  13       48.59       32.98     30.23 o 
   3   3  13        5.98      -46.10     30.74 o 
   4   3  13        3.79      -11.79     34.71 o 
  -5   4  13       90.26       93.39     36.86 o 
  -4   4  13       59.45       61.06     34.12 o 
  -3   4  13      173.47      162.09     37.93 o 
  -2   4  13      146.00      173.33     42.58 o 
  -1   4  13      279.83      166.57     70.99 o 
   0   4  13      191.85      183.14     48.90 o 
   1   4  13       41.27       87.24     31.90 o 
   2   4  13       62.49       58.73     31.73 o 
   3   4  13       51.99      -20.89     45.13 o 
   4   4  13      135.00      157.62     69.46 o 
  -5   5  13        2.80       -0.73     35.21 o 
  -4   5  13      324.05      316.87     56.62 o 
  -3   5  13       54.64       44.21     31.51 o 
  -2   5  13      149.06      145.10     41.90 o 
  -1   5  13       15.82      -54.65     58.36 o 
   0   5  13      106.65      126.60     43.97 o 
   1   5  13       67.99       45.19     31.08 o 
   2   5  13        1.92      -25.93     30.50 o 
   3   5  13        7.11      -50.55     37.75 o 
   4   5  13       46.10       76.27     71.79 o 
  -5   6  13        0.19      -28.82     36.03 o 
  -4   6  13       83.61       -0.46     30.55 o 
  -3   6  13        1.35      -23.74     40.17 o 
  -2   6  13      186.25      160.50     41.47 o 
  -1   6  13       37.25       42.28     58.60 o 
   0   6  13      509.12      527.57     63.40 o 
   1   6  13      310.16      316.84     41.65 o 
   2   6  13      506.04      494.76     81.74 o 
   3   6  13       10.19      -48.93     32.62 o 
  -4   7  13       25.97       -5.83     32.28 o 
  -3   7  13       29.90       37.83     35.94 o 
  -2   7  13       58.63       51.74     37.85 o 
  -1   7  13       59.95      157.66     65.59 o 
   0   7  13        0.32       18.97     38.25 o 
   1   7  13        0.11       10.86     29.34 o 
   2   7  13       18.71       12.16     32.69 o 
   3   7  13       78.85       96.28     39.54 o 
  -4   8  13       53.61       24.65     32.44 o 
  -3   8  13        2.18        9.05     34.14 o 
  -2   8  13      250.46      222.46     47.30 o 
  -1   8  13      174.13      149.57     47.29 o 
   0   8  13      541.69      638.93     68.80 o 
   1   8  13        5.96       23.09     30.67 o 
   2   8  13      920.90      937.81    123.02 o 
   3   8  13      112.00      141.26     42.11 o 
  -4   9  13        0.00       -7.42     34.99 o 
  -3   9  13      139.30      119.71     45.59 o 
  -2   9  13       51.33       14.79     33.05 o 
  -1   9  13        6.74       20.10     41.24 o 
   0   9  13        2.49        7.11     39.82 o 
   1   9  13       24.15      -31.73     29.14 o 
   2   9  13       48.17       54.88     51.10 o 
   3   9  13       69.48       44.62     44.24 o 
  -4  10  13       52.78       21.61     36.96 o 
  -3  10  13      100.66       46.55     41.24 o 
  -2  10  13       35.46       58.81     37.76 o 
  -1  10  13      676.57      711.53     74.33 o 
   0  10  13       11.37      -20.07     39.47 o 
   1  10  13      109.69      140.18     46.62 o 
   2  10  13       70.73       91.54     41.38 o 
   3  10  13      273.88      367.11     58.52 o 
  -4  11  13       50.51      102.08     39.83 o 
  -3  11  13        6.12        0.84     39.64 o 
  -2  11  13      209.35      120.97     49.80 o 
  -1  11  13       69.32       43.38     43.16 o 
   0  11  13        1.23       17.17     41.31 o 
   1  11  13       38.41       14.17     41.62 o 
   2  11  13        0.39      -49.47     35.61 o 
  -3  12  13       56.20      -23.87     91.80 o 
  -2  12  13       33.94       -1.72     84.52 o 
  -1  12  13      178.93      236.13    116.27 o 
   0  12  13       97.85      198.52     50.97 o 
   1  12  13        0.78       26.30     51.49 o 
   2  12  13        0.19       55.14     40.83 o 
  -3  13  13       28.23       89.97     47.28 o 
  -2  13  13        1.63      -34.13     37.83 o 
  -1  13  13       29.54       27.04     36.24 o 
   0  13  13       10.18       64.47     68.96 o 
   1  13  13       15.59        1.05     52.65 o 
   2  13  13        2.46        4.48     56.55 o 
  -2  14  13        1.53       73.55     47.09 o 
  -1  14  13      191.94      128.27     91.18 o 
   0  14  13       11.29        0.90     73.58 o 
   1  14  13       10.35      -39.49     48.72 o 
  -2  15  13        4.04       44.59     54.53 o 
  -1  15  13        1.09      -41.21     41.01 o 
   0  15  13       15.08       73.23     73.44 o 
   1  15  13        9.39       11.46     77.93 o 
  -4   0  14        4.61      -17.77     43.25 o 
  -2   0  14       16.72      -82.83     89.04 o 
   0   0  14        7.46       -6.42     83.80 o 
   2   0  14        2.67      -29.62     70.34 o 
  -4   1  14       30.07       24.66     32.65 o 
  -3   1  14       35.45      103.74     51.44 o 
  -2   1  14      212.03      187.19    183.67 o 
  -1   1  14        0.29       65.05     74.13 o 
   0   1  14      157.77      131.72     68.85 o 
   1   1  14        6.31      -14.70     29.32 o 
   2   1  14      265.11      215.25     40.43 o 
   3   1  14       64.47      -23.89     40.34 o 
  -4   2  14        6.97       31.95     33.46 o 
  -3   2  14       34.91       23.25     39.49 o 
  -2   2  14       13.32       24.34     67.90 o 
  -1   2  14        1.50      -40.18     65.26 o 
   0   2  14      150.04      252.28     73.29 o 
   1   2  14        1.75       -0.70     30.41 o 
   2   2  14       56.29      102.60     43.24 o 
   3   2  14        1.32      -47.61     31.74 o 
  -4   3  14       90.06       85.40     37.05 o 
  -3   3  14      188.74      225.01     50.18 o 
  -2   3  14      702.34      777.05    110.08 o 
  -1   3  14      305.97      415.26    127.76 o 
   0   3  14       74.37       54.12     44.47 o 
   1   3  14      337.95      355.80     46.29 o 
   2   3  14        1.95      -48.86     32.57 o 
   3   3  14       91.79       49.47     40.61 o 
  -4   4  14        5.47      -38.09     31.39 o 
  -3   4  14      206.99      302.13     55.91 o 
  -2   4  14       47.05       -6.86     69.23 o 
  -1   4  14      266.53      306.49     79.29 o 
   0   4  14      160.78      160.10     48.37 o 
   1   4  14       32.37       72.48     34.53 o 
   2   4  14        1.32      -50.71     33.81 o 
   3   4  14        1.05      -18.13     40.83 o 
  -4   5  14        0.43        6.27     33.82 o 
  -3   5  14      281.65      246.93     52.16 o 
  -2   5  14        0.27       30.54     67.33 o 
  -1   5  14      268.90      404.38     84.27 o 
   0   5  14       65.51       29.74     43.86 o 
   1   5  14      250.30      237.81     43.27 o 
   2   5  14        9.38      -16.23     31.63 o 
   3   5  14      147.84       75.87     37.79 o 
  -4   6  14       97.63      110.16     59.80 o 
  -3   6  14       81.71       86.05     42.37 o 
  -2   6  14       13.00       23.44     64.22 o 
  -1   6  14      191.78      230.54     75.20 o 
   0   6  14       83.89       53.26     44.83 o 
   1   6  14       19.51       -3.20     40.13 o 
   2   6  14       41.26       66.60     35.18 o 
   3   6  14       79.14       -1.84     36.64 o 
  -4   7  14       67.83       64.70     34.05 o 
  -3   7  14        2.35        7.32     58.44 o 
  -2   7  14       19.35      -16.47     63.32 o 
  -1   7  14      215.27      256.06     73.48 o 
   0   7  14      169.81      168.65     73.94 o 
   1   7  14      131.71       60.71     57.63 o 
   2   7  14        0.06      -33.47     32.70 o 
  -3   8  14        0.01       27.99     39.35 o 
  -2   8  14       11.15      -66.95     57.43 o 
  -1   8  14        0.59       60.23     62.24 o 
   0   8  14       18.65       47.49     48.99 o 
   1   8  14        4.35       37.39     42.02 o 
   2   8  14       17.21       -9.84     34.56 o 
  -3   9  14       12.63       41.59     38.89 o 
  -2   9  14        2.15       90.72    100.84 o 
  -1   9  14      335.53      329.93     73.42 o 
   0   9  14      274.94      266.44     55.26 o 
   1   9  14      114.97      151.97     46.44 o 
   2   9  14      191.31      229.34     42.77 o 
  -3  10  14        9.35       44.98     43.51 o 
  -2  10  14       12.70        5.41     36.72 o 
  -1  10  14       65.98       93.73     60.91 o 
   0  10  14       51.23       15.51     44.21 o 
   1  10  14      141.77       35.04     44.23 o 
   2  10  14       13.29      -16.81     38.71 o 
  -3  11  14       26.89        9.91     43.02 o 
  -2  11  14       78.28        2.57     40.07 o 
  -1  11  14       84.62       91.30     62.07 o 
   0  11  14      363.30      237.58     54.41 o 
   1  11  14        0.00        7.98     54.63 o 
  -2  12  14       59.44       87.55     80.38 o 
  -1  12  14       26.02       -8.49     92.70 o 
   0  12  14       48.65       54.76     64.00 o 
   1  12  14       17.57      -17.88     53.68 o 
  -1  13  14       23.43       49.97     95.87 o 
   0  13  14      211.42      299.22    100.43 o 
  -3   0  15        1.60      260.50    112.23 o 
  -1   0  15      102.57      112.23    104.71 o 
   1   0  15       60.18        4.90     49.39 o 
  -3   1  15       25.76       83.24     71.94 o 
  -2   1  15       54.73        9.42     70.70 o 
  -1   1  15       71.99       91.19     73.76 o 
   0   1  15        0.45      101.00     68.15 o 
   1   1  15      186.40      195.28     47.26 o 
   2   1  15        0.38      -48.17     32.11 o 
  -3   2  15      139.46      115.95     74.28 o 
  -2   2  15       10.74       49.16     70.89 o 
  -1   2  15      355.57      540.02    194.27 o 
   0   2  15        2.19      -43.03     62.63 o 
   1   2  15      231.88      167.72     70.04 o 
   2   2  15       12.25      -10.27     34.01 o 
  -3   3  15       22.13      -45.40     67.37 o 
  -2   3  15       22.99       10.69     86.69 o 
  -1   3  15        7.75      -60.61     67.45 o 
   0   3  15        6.16      -43.41     73.10 o 
   1   3  15      175.27      150.52     48.77 o 
   2   3  15        3.19      -14.69     35.40 o 
  -3   4  15        1.06     -105.98     84.21 o 
  -2   4  15      244.27      190.71     78.39 o 
  -1   4  15      170.77      241.66     77.76 o 
   0   4  15      518.83      412.07     83.87 o 
   1   4  15      106.58      108.40     54.10 o 
   2   4  15      262.29      258.92     47.90 o 
  -3   5  15        2.31      -26.28     67.22 o 
  -2   5  15       56.33      139.88     72.23 o 
  -1   5  15        0.40       21.51     74.86 o 
   0   5  15       87.62       15.79     61.19 o 
   1   5  15       85.76       78.48     59.46 o 
   2   5  15        4.98       55.78     38.74 o 
  -3   6  15       65.24       34.64     67.44 o 
  -2   6  15      108.23       57.13     75.48 o 
  -1   6  15        1.26       94.59     86.56 o 
   0   6  15      310.32      289.26     76.40 o 
   1   6  15      143.34      160.82     48.75 o 
   2   6  15      235.19      209.90     44.50 o 
  -3   7  15        1.70       11.15     39.80 o 
  -2   7  15       73.56      205.58     76.14 o 
  -1   7  15        1.60      -46.60     77.51 o 
   0   7  15        4.60      -35.24     57.95 o 
   1   7  15      119.06      215.85     52.78 o 
  -2   8  15        0.35       14.70     66.19 o 
  -1   8  15        9.59       77.68     65.93 o 
   0   8  15       48.54        3.22     46.85 o 
   1   8  15        1.44      -14.42     42.39 o 
  -2   9  15       84.05       67.33     67.07 o 
  -1   9  15       73.39       46.77     63.95 o 
   0   9  15        1.68       81.74     48.52 o 
   1   9  15       54.23       12.90     43.68 o 
  -1  10  15        0.05      103.12     63.45 o 
   0  10  15       47.56       99.83     50.27 o 
  -2   0  16      178.36      136.74    109.96 o 
   0   0  16        7.96       -9.39     90.35 o 
  -2   1  16        1.16      -22.23    127.35 o 
  -1   1  16       23.61       34.93    111.03 o 
   0   1  16      143.72      115.20     71.06 o 
  -2   2  16       11.59       84.90     77.97 o 
  -1   2  16       93.62      -25.18    125.07 o 
   0   2  16       11.21       12.33     68.13 o 
  -2   3  16        0.59       65.67     76.01 o 
  -1   3  16       50.46      103.12     82.83 o 
   0   3  16      138.93      140.84     71.47 o 
   1   3  16       49.88       79.65     54.05 o 
  -2   4  16        3.77       74.75    114.72 o 
  -1   4  16       24.89       -0.57     69.83 o 
   0   4  16       25.74        4.23     61.74 o 
  -1   5  16       93.56       91.77     70.94 o 
   0   5  16       19.74        2.24     62.79 o 
  -1   6  16       15.54       28.41     70.42 o 
                                                 
